# Supplementary material for: Venom profile of the European carpenter bee Xylocopa violacea: Evolutionary and applied considerations on its toxin components
Source: Toxicon X. 2022 Mar 10;14:100117. doi: 10.1016/j.toxcx.2022.100117 (PMC8927852; doi:10.1016/j.toxcx.2022.100117)
Supplement: Multimedia component 1 [file mmc1.xlsx]

## Sheet: Proteo-transcriptomics_All
Transcriptome data and ORF identification/annotation - venom system															Proteome data dissected venom system									Proteome data injected venom
Transdecoder protein IDs	Expression value	Blast-P toxprot (sseqid)	E-value	Bitscore	Blast-P UniProt Apocrita (sseqid)	E-value	Bitscore	Blast-P UniProt All (sseqid)	E-value	Bitscore	Physiological association	Venom protein family	Overall annotation	Milked Venom	Protein Group	Protein ID	Accession	-10lgP	Coverage (%)	#Peptides	#Unique	PTM	Avg. Mass	Protein Group	Protein ID	Accession	-10lgP	Coverage (%)	#Peptides	#Unique	PTM	Avg. Mass
NODE_961_length_6110_cov_343.055987_g712_i0.p1	0	NA	NA	NA	NA	NA	NA	ADAM_spacer1 domain-containing protein	0	1477	Venom component	ADAM_spacer1 domain-containing protein	ADAM_spacer1 domain-containing protein	YES	82	56	NODE_961_length_6110_cov_343.055987_g712_i0.p1	114.11	8	6	6	Carbamidomethylation; Carbamidomethylation (DHKE X@N-term)	98264	537	82	NODE_961_length_6110_cov_343.055987_g712_i0.p1	72.95	3	2	2	Carbamidomethylation; Carbamidomethylation (DHKE X@N-term)	98145
NODE_7581_length_1820_cov_40483.276487_g138_i12.p14	226.729	NA	NA	NA	NA	NA	NA	Unknown	NA	NA	Toxin	Apamin	Apamin		13	112	NODE_7581_length_1820_cov_40483.276487_g138_i12.p14	197.87	91	23	2	Carbamidomethylation; Oxidation (M); Carbamidomethylation (DHKE X@N-term); Hydroxylation; Sodium adduct; 15 more	3881	NA	NA	NA	NA	NA	NA	NA	NA	NA
NODE_10042_length_1345_cov_20691.368992_g138_i17.p2	5082.37	Apamin	8.33e-06	34.7	Apamin	8.83e-07	34.7	NA	NA	NA	Toxin	Apamin	Apamin		40	108	NODE_10042_length_1345_cov_20691.368992_g138_i17.p2	131.96	59	9	9	Carbamidomethylation; Carbamidomethylation (DHKE X@N-term); Hydroxylation; Carboxymethyl; Acetylation (N-term); 3 more	5599	NA	NA	NA	NA	NA	NA	NA	NA	NA
NODE_11225_length_1162_cov_51432.834688_g2195_i1.p4	13.0018	Apamin	1.46e-06	36.6	Apamin	1.55e-07	36.6	NA	NA	NA	Toxin	Apamin	Apamin		13	115	NODE_11225_length_1162_cov_51432.834688_g2195_i1.p4	197.87	56	23	2	Carbamidomethylation; Oxidation (M); Carbamidomethylation (DHKE X@N-term); Hydroxylation; Sodium adduct; 15 more	6237	NA	NA	NA	NA	NA	NA	NA	NA	NA
NODE_1472_length_5167_cov_6682.005086_g138_i2.p13	2.78983	Apamin	8.33e-06	34.7	Apamin	8.83e-07	34.7	NA	NA	NA	Toxin	Apamin	Apamin		40	109	NODE_1472_length_5167_cov_6682.005086_g138_i2.p13	131.96	59	9	9	Carbamidomethylation; Carbamidomethylation (DHKE X@N-term); Hydroxylation; Carboxymethyl; Acetylation (N-term); 3 more	5599	NA	NA	NA	NA	NA	NA	NA	NA	NA
NODE_19236_length_526_cov_94225.813163_g15043_i0.p3	283.596	Apamin	1.46e-06	36.6	Apamin	1.55e-07	36.6	NA	NA	NA	Toxin	Apamin	Apamin		13	114	NODE_19236_length_526_cov_94225.813163_g15043_i0.p3	197.87	56	23	2	Carbamidomethylation; Oxidation (M); Carbamidomethylation (DHKE X@N-term); Hydroxylation; Sodium adduct; 15 more	6237	NA	NA	NA	NA	NA	NA	NA	NA	NA
NODE_3030_length_3632_cov_15937.103998_g2195_i0.p11	8.85535	Apamin	1.46e-06	36.6	Apamin	1.55e-07	36.6	NA	NA	NA	Toxin	Apamin	Apamin		13	117	NODE_3030_length_3632_cov_15937.103998_g2195_i0.p11	197.87	56	23	2	Carbamidomethylation; Oxidation (M); Carbamidomethylation (DHKE X@N-term); Hydroxylation; Sodium adduct; 15 more	6237	NA	NA	NA	NA	NA	NA	NA	NA	NA
NODE_5506_length_2432_cov_11853.814472_g138_i9.p8	14.5097	Apamin	8.33e-06	34.7	Apamin	8.83e-07	34.7	NA	NA	NA	Toxin	Apamin	Apamin		40	111	NODE_5506_length_2432_cov_11853.814472_g138_i9.p8	131.96	59	9	9	Carbamidomethylation; Carbamidomethylation (DHKE X@N-term); Hydroxylation; Carboxymethyl; Acetylation (N-term); 3 more	5599	NA	NA	NA	NA	NA	NA	NA	NA	NA
NODE_7581_length_1820_cov_40483.276487_g138_i12.p7	226.729	Apamin	8.33e-06	34.7	Apamin	8.83e-07	34.7	NA	NA	NA	Toxin	Apamin	Apamin		40	110	NODE_7581_length_1820_cov_40483.276487_g138_i12.p7	131.96	59	9	9	Carbamidomethylation; Carbamidomethylation (DHKE X@N-term); Hydroxylation; Carboxymethyl; Acetylation (N-term); 3 more	5599	NA	NA	NA	NA	NA	NA	NA	NA	NA
NODE_835_length_6390_cov_9000.415943_g618_i0.p10	10.9022	Apamin	1.46e-06	36.6	Apamin	1.55e-07	36.6	NA	NA	NA	Toxin	Apamin	Apamin		13	116	NODE_835_length_6390_cov_9000.415943_g618_i0.p10	197.87	56	23	2	Carbamidomethylation; Oxidation (M); Carbamidomethylation (DHKE X@N-term); Hydroxylation; Sodium adduct; 15 more	6237	NA	NA	NA	NA	NA	NA	NA	NA	NA
R663995.p6	55844.8	Apamin	9.1e-06	34.3	Apamin	9.65e-07	34.3	NA	NA	NA	Toxin	Apamin	Apamin	YES	39	119	R663995.p2	178.17	57	8	3	Carbamidomethylation; Carbamidomethylation (DHKE X@N-term); Hydroxylation; Dehydration; Ubiquitin; Diethylation	10917	1180	113	R663995.p2	72.4	26	3	2	Carbamidomethylation; Carbamidomethylation (DHKE X@N-term)	10798
TRINITY_DN1_c0_g1_i1.p6	36265.2	Apamin	1.08e-06	37	Apamin	1.14e-07	37	NA	NA	NA	Toxin	Apamin	Apamin		13	113	TRINITY_DN1_c0_g1_i1.p6	197.87	62	23	2	Carbamidomethylation; Oxidation (M); Carbamidomethylation (DHKE X@N-term); Hydroxylation; Sodium adduct; 15 more	5715	NA	NA	NA	NA	NA	NA	NA	NA	NA
TRINITY_DN1_c0_g1_i1.p8	36265.2	Apamin	6.23e-05	32.3	Apamin	6.61e-06	32.3	NA	NA	NA	Toxin	Apamin	Apamin		40	106	TRINITY_DN1_c0_g1_i1.p8	131.96	65	9	9	Carbamidomethylation; Carbamidomethylation (DHKE X@N-term); Hydroxylation; Carboxymethyl; Acetylation (N-term); 3 more	5013	NA	NA	NA	NA	NA	NA	NA	NA	NA
NODE_3180_length_3543_cov_3940.567947_g316_i2.p1	24.3711	NA	NA	NA	Apamin	0.000589	31.2	Cyclic AMP-responsive element-binding protein 3-like protein 4	0	751	Venom component	Apamin-like	Apamin-like/Cyclic AMP-responsive element-binding protein	YES	NA	NA	NA	NA	NA	NA	NA	NA	NA	69	106	NODE_3180_length_3543_cov_3940.567947_g316_i2.p1	142.63	7	8	2	Carbamidomethylation; Carbamylation; Deamidation (NQ); Methyl ester; Carbamidomethylation (DHKE X@N-term); Mutation	52506
NODE_1388_length_4997_cov_135.900244_g975_i1.p1	53.0865	NA	NA	NA	Arginine kinase	0	672	Arginine kinase	0	716	No venom function	NA	NA		46	18	NODE_1388_length_4997_cov_135.900244_g975_i1.p1	159.52	30	10	10	Carbamidomethylation; Carbamidomethylation (DHKE X@N-term); Acetylation (Protein N-term)	39904	NA	NA	NA	NA	NA	NA	NA	NA	NA
TRINITY_DN103_c0_g1_i2.p1	86.2147	NA	NA	NA	NA	NA	NA	C1q domain-containing protein (Fragment)	4.02e-78	234	Venom component	C1q-like	C1q-like		96	54	TRINITY_DN103_c0_g1_i2.p1	139.33	53	5	5	Carbamidomethylation	16829	NA	NA	NA	NA	NA	NA	NA	NA	NA
TRINITY_DN5451_c0_g1_i2.p1	9.92873	NA	NA	NA	NA	NA	NA	C1q domain-containing protein (Fragment)	5.54e-78	234	Venom component	C1q-like	C1q-like		96	53	TRINITY_DN5451_c0_g1_i2.p1	139.33	54	5	5	Carbamidomethylation	16698	NA	NA	NA	NA	NA	NA	NA	NA	NA
NODE_2405_length_4075_cov_306.722886_g1741_i0.p1	115.006	Calglandulin	3e-40	129	NA	NA	NA	Putative calmodulin isoform x3 (Fragment)	2.92e-105	305	Venom component	Calglandulin	Calglandulin		74	229	NODE_2405_length_4075_cov_306.722886_g1741_i0.p1	116.88	31	3	3	Carbamidomethylation (DHKE X@N-term); Deamidation (NQ); Acetylation (Protein N-term)	16929	NA	NA	NA	NA	NA	NA	NA	NA	NA
NODE_1293_length_5449_cov_108.784946_g950_i0.p1	37.9259	NA	NA	NA	NA	NA	NA	Carboxypeptidase D	0	2285	Venom component	CarboxypeptidaseD	CarboxypeptidaseD		133	322	NODE_1293_length_5449_cov_108.784946_g950_i0.p1	38.7	1	2	2		189105	NA	NA	NA	NA	NA	NA	NA	NA	NA
TRINITY_DN3254_c0_g1_i1.p1	3.52399	NA	NA	NA	NA	NA	NA	Carboxypeptidase D	0	1878	Toxin	CarboxypeptidaseD	CarboxypeptidaseD		133	321	TRINITY_DN3254_c0_g1_i1.p1	38.7	1	2	2		159059	NA	NA	NA	NA	NA	NA	NA	NA	NA
TRINITY_DN3254_c0_g1_i4.p1	5.48796	NA	NA	NA	NA	NA	NA	Carboxypeptidase D	0	1636	Toxin	CarboxypeptidaseD	CarboxypeptidaseD		133	324	TRINITY_DN3254_c0_g1_i4.p1	38.7	1	2	2		140605	NA	NA	NA	NA	NA	NA	NA	NA	NA
TRINITY_DN5827_c0_g1_i1.p1	3.46336	NA	NA	NA	NA	NA	NA	Chitin-binding type-2 domain-containing protein	1.3e-69	238	Venom component	Chitin-binding type-2 domain-containing protein	Chitin-binding type-2 domain-containing protein	YES	NA	NA	NA	NA	NA	NA	NA	NA	NA	20	98	TRINITY_DN5827_c0_g1_i1.p1	135.83	6	10	2	Acetylation (N-term); Carbamylation; Formylation; Methyl ester; Methylation; 8 more	29956
TRINITY_DN617_c0_g1_i1.p1	196.219	NA	NA	NA	NA	NA	NA	Chitinase protein Idgf4	0	795	Venom component	Chitinase	Chitinase		58	32	TRINITY_DN617_c0_g1_i1.p1	143	22	7	7	Carbamidomethylation; Carbamidomethylation (DHKE X@N-term)	48982	NA	NA	NA	NA	NA	NA	NA	NA	NA
NODE_3329_length_3218_cov_353.115495_g2485_i0.p1	200.728	Cystatin-1	4.45e-12	60.8	NA	NA	NA	Uncharacterized protein	0	1416	Toxin	Cystatin	Cystatin	YES	36	9	NODE_3329_length_3218_cov_353.115495_g2485_i0.p1	248.81	32	25	25	Carbamidomethylation; Carbamidomethylation (DHKE X@N-term); Ubiquitin; Deamidation (NQ); Dihydroxy; Pyro-glu from Q	100677	40	13	NODE_3329_length_3218_cov_353.115495_g2485_i0.p1	208.8	21	20	9	Carbamidomethylation; Amidation; Carbamylation; Deamidation (NQ); Methyl ester; 4 more	100558
TRINITY_DN141_c0_g2_i1.p1	109.555	Venom dipeptidyl peptidase 4	0	1229	Venom dipeptidyl peptidase 4	0	1229	Venom dipeptidyl peptidase 4	0	1231	Toxin	Dipeptidyl peptidase 4	Dipeptidyl peptidase 4	YES	28	1	TRINITY_DN141_c0_g2_i1.p1	337.05	50	39	32	Carbamidomethylation; Carbamidomethylation (DHKE X@N-term); Sodium adduct; Ubiquitin; Acetylation (N-term); 11 more	88541	32	4	TRINITY_DN141_c0_g2_i1.p1	321.06	44	34	34	Carbamidomethylation; Amidation; Deamidation (NQ); Dehydration; Methyl ester; 12 more	88422
NODE_1927_length_4293_cov_1469.956852_g1437_i0.p1	639.291	NA	NA	NA	Elongation factor 1-alpha	0	866	Elongation factor 1-alpha	0	933	Venom component	EF1 alpha	EF1 alpha		116	133	NODE_1927_length_4293_cov_1469.956852_g1437_i0.p1	79.38	7	3	3		50594	NA	NA	NA	NA	NA	NA	NA	NA	NA
TRINITY_DN803_c0_g1_i1.p1	37.2905	NA	NA	NA	Elongation factor 1-alpha	0	949	Elongation factor 1-alpha	0	949	Venom component	EF1 alpha	EF1 alpha		116	134	TRINITY_DN803_c0_g1_i1.p1	79.38	7	3	3		50667	NA	NA	NA	NA	NA	NA	NA	NA	NA
NODE_38623_length_261_cov_0.932039_g34359_i0.p1	0.708756	NA	NA	NA	NA	NA	NA	Farnesoic acid	6.33e-11	61.6	No venom function	Farnesoic acid	Farnesoic acid	YES	21	334	NODE_38623_length_261_cov_0.932039_g34359_i0.p1	149.45	21	19	3	Carbamidomethylation (DHKE X@N-term); Ubiquitin; Acetylation (N-term); Carbamylation; Formylation; 4 more	8101	21	131	NODE_38623_length_261_cov_0.932039_g34359_i0.p1	143.73	20	11	3	Acetylation (N-term); Carbamylation; Formylation; Hydroxylation; Methylation; 7 more	8101
NODE_19835_length_505_cov_2.013333_g15616_i0.p1	1.85336	NA	NA	NA	NA	NA	NA	Glucosylceramidase (Fragment)	1.5e-72	231	Venom component	Glucosylceramidase (Fragment)	Glucosylceramidase (Fragment)	YES	NA	NA	NA	NA	NA	NA	NA	NA	NA	2447	108	NODE_19835_length_505_cov_2.013333_g15616_i0.p1	91.55	35	3	3	Carbamidomethylation (DHKE X@N-term); Mutation	19144
TRINITY_DN76_c0_g2_i1.p1	280.116	Hyaluronidase	0	581	Hyaluronidase	0	581	Glycylpeptide N-tetradecanoyltransferase	0	630	Toxin	Hyaluronidase	Hyaluronidase	YES	24	8	TRINITY_DN76_c0_g2_i1.p1	279.38	57	27	27	Oxidation (M); Carbamidomethylation (DHKE X@N-term); Sodium adduct; Dehydration; Ubiquitin; 13 more	44381	27	8	TRINITY_DN76_c0_g2_i1.p1	300.42	58	42	42	Carbamidomethylation; Oxidation (M); Amidation; Carbamylation; Deamidation (NQ); 17 more	44263
NODE_9056_length_1506_cov_6966.522398_g6487_i1.p1	1328.88	Icarapin	9.4e-81	237	Icarapin-like	9.97e-82	237	Icarapin-like	2.09e-77	237	Toxin	Icarapin	Icarapin	YES	32	27	NODE_9056_length_1506_cov_6966.522398_g6487_i1.p1	214.75	46	13	13	Carbamidomethylation (DHKE X@N-term); Sodium adduct; Ubiquitin; Replacement of 2 protons by calcium; Deamidation (NQ); 2 more	25055	41	23	NODE_9056_length_1506_cov_6966.522398_g6487_i1.p1	201.5	34	14	14	Amidation; Deamidation (NQ); Phosphorylation (STY); Sodium adduct; Carbamidomethylation (DHKE X@N-term); 3 more	24936
TRINITY_DN7_c0_g1_i6.p1	912.217	Icarapin	9.4e-81	237	Icarapin-like	9.97e-82	237	Icarapin-like	2.09e-77	237	Toxin	Icarapin	Icarapin	YES	32	26	TRINITY_DN7_c0_g1_i6.p1	214.75	46	13	13	Carbamidomethylation (DHKE X@N-term); Sodium adduct; Ubiquitin; Replacement of 2 protons by calcium; Deamidation (NQ); 2 more	25055	41	22	TRINITY_DN7_c0_g1_i6.p1	201.5	34	14	14	Amidation; Deamidation (NQ); Phosphorylation (STY); Sodium adduct; Carbamidomethylation (DHKE X@N-term); 3 more	24936
R662278.p1	2331.19	NA	NA	NA	NA	NA	NA	IRP30	3.43e-158	446	Venom component	IRP30	IRP30		37	21	R662278.p1	212	42	11	11	Carbamidomethylation; Carbamidomethylation (DHKE X@N-term); Ubiquitin; Deamidation (NQ); Oxidation (HW); 2 more	30644	NA	NA	NA	NA	NA	NA	NA	NA	NA
S683593.p4	38.5021	NA	NA	NA	NA	NA	NA	Lysozyme	9.46e-57	177	Venom component	Lysozyme	Lysozyme	YES	73	85	S652124.p2	104.87	47	5	5	Oxidation (M); Carbamidomethylation (DHKE X@N-term); Carbamylation	11500	872	53	S683593.p4	117.93	35	3	3	Carbamidomethylation	10950
TRINITY_DN5467_c0_g1_i3.p1	2.59241	NA	NA	NA	Major royal jelly protein 1	8.87e-140	401	Major royal jelly protein	2.36e-175	501	Venom component	Major royal jelly	Major royal jelly	YES	204	217	TRINITY_DN5467_c0_g1_i3.p1	79.33	6	2	2		48611	686	96	TRINITY_DN5467_c0_g1_i3.p1	90.55	4	2	2	HexNAcylation (N)	48492
NODE_38821_length_260_cov_1.492683_g34557_i0.p1	7.15259	NA	NA	NA	NA	NA	NA	Venom bombolitin 2	4.99e-05	42	Toxin	Melittin	Melittin	YES	27	273	NODE_38821_length_260_cov_1.492683_g34557_i0.p1	117.97	22	12	4	Carbamidomethylation (DHKE X@N-term); Sodium adduct; Dehydration; Ubiquitin; Acetylation (N-term); 6 more	7702	25	160	NODE_38821_length_260_cov_1.492683_g34557_i0.p1	109.8	29	7	2	Acetylation (N-term); Carbamylation; Dehydration; Formylation; Methyl ester; 7 more	7583
NODE_37606_length_265_cov_136765.085714_g33342_i0.p1	76.1817	NA	NA	NA	NA	NA	NA	NA	NA	NA	Toxin	Melittin	Melittin	YES	NA	NA	NA	NA	NA	NA	NA	NA	NA	19	97	NODE_37606_length_265_cov_136765.085714_g33342_i0.p1	145.01	42	14	2	Amidation; Acetylation (N-term); Carbamylation; Formylation; Hydroxylation; 11 more	6659
NODE_45621_length_240_cov_1.696970_g42409_i0.p1	4.91463	NA	NA	NA	NA	NA	NA	Venom bombolitin 2	2.44e-06	44.7	Toxin	Melittin	Melittin	YES	NA	NA	NA	NA	NA	NA	NA	NA	NA	17	145	NODE_45621_length_240_cov_1.696970_g42409_i0.p1	201.88	41	22	2	Acetylation (N-term); Carbamylation; Dehydration; Formylation; Carboxylation (E); 10 more	5571
TRINITY_DN2_c1_g1_i1.p2 - transcriptome only	365767	Phospholipase A(2)	4.71e-18	71.2	Phospholipase A(2)	5e-19	71.2	Phospholipase A(2)	1.05e-14	71.2	Toxin	Melittin	Melittin		NA	NA	NA	NA	NA	NA	NA	NA	NA	NA	NA	NA	NA	NA	NA	NA	NA	NA
NODE_16410_length_662_cov_178.098847_g12374_i0.p1	27.8482	NA	NA	NA	NA	NA	NA	Multiple coagulation factor deficiency protein 2 like protein	9.57e-43	144	Venom component	Multiple coagulation factor deficiency protein 2 like protein	Multiple coagulation factor deficiency protein 2 like protein	YES	NA	NA	NA	NA	NA	NA	NA	NA	NA	1007	117	NODE_16410_length_662_cov_178.098847_g12374_i0.p1	86.83	27	2	2	Ubiquitin; Carbamidomethylation (DHKE X@N-term)	14247
TRINITY_DN44_c0_g2_i2.p1	159.155	NA	NA	NA	NA	NA	NA	14-3-3 zeta	0	506	No venom function	NA	14-3-3 zeta		196	211	TRINITY_DN44_c0_g2_i2.p1	77.11	9	2	2		28156	NA	NA	NA	NA	NA	NA	NA	NA	NA
TRINITY_DN44_c0_g2_i4.p1	231.524	NA	NA	NA	NA	NA	NA	14-3-3 zeta	0	504	No venom function	NA	14-3-3 zeta		196	210	TRINITY_DN44_c0_g2_i4.p1	77.11	9	2	2		28165	NA	NA	NA	NA	NA	NA	NA	NA	NA
NODE_3004_length_3648_cov_56.787086_g832_i1.p1	5.45241	NA	NA	NA	NA	NA	NA	Aa_trans domain-containing protein	0	1281	No venom function	NA	Aa_trans domain-containing protein		94	64	NODE_3004_length_3648_cov_56.787086_g832_i1.p1	122.12	6	4	4		110639	NA	NA	NA	NA	NA	NA	NA	NA	NA
R665953.p1	8.73452	NA	NA	NA	NA	NA	NA	Aa_trans domain-containing protein	0	1295	No venom function	NA	Aa_trans domain-containing protein		67	36	R665387.p1	131.92	17	7	7	Carbamidomethylation; Carbamidomethylation (DHKE X@N-term)	44419	NA	NA	NA	NA	NA	NA	NA	NA	NA
TRINITY_DN1423_c0_g1_i10.p1	7.6411	NA	NA	NA	NA	NA	NA	Aa_trans domain-containing protein	0	697	No venom function	NA	Aa_trans domain-containing protein		94	65	TRINITY_DN1423_c0_g1_i10.p1	122.12	9	4	4		76741	NA	NA	NA	NA	NA	NA	NA	NA	NA
TRINITY_DN1423_c0_g1_i9.p1	4.21232	NA	NA	NA	NA	NA	NA	Aa_trans domain-containing protein	0	1295	No venom function	NA	Aa_trans domain-containing protein		94	63	TRINITY_DN1423_c0_g1_i9.p1	122.12	6	4	4		108122	NA	NA	NA	NA	NA	NA	NA	NA	NA
R668552.p1	24.1603	NA	NA	NA	NA	NA	NA	AAA domain-containing protein	0	927	No venom function	NA	AAA domain-containing protein		131	446	R667951.p1	49.47	1	2	2		88195	NA	NA	NA	NA	NA	NA	NA	NA	NA
NODE_2574_length_3715_cov_132.172253_g1584_i1.p2	21.4147	NA	NA	NA	NA	NA	NA	ACB domain-containing protein	1.65e-50	159	No venom function	NA	ACB domain-containing protein		71	252	NODE_2574_length_3715_cov_132.172253_g1584_i1.p2	108.91	32	3	3	Carbamylation	10042	NA	NA	NA	NA	NA	NA	NA	NA	NA
TRINITY_DN1005_c0_g1_i1.p1	52.3871	NA	NA	NA	NA	NA	NA	ACB domain-containing protein	1.65e-50	159	No venom function	NA	ACB domain-containing protein		71	251	TRINITY_DN1005_c0_g1_i1.p1	108.91	32	3	3	Carbamylation	10042	NA	NA	NA	NA	NA	NA	NA	NA	NA
NODE_3983_length_2889_cov_547.038735_g2349_i1.p1	306.441	NA	NA	NA	NA	NA	NA	Actin	0	789	No venom function	NA	Actin		56	25	NODE_3983_length_2889_cov_547.038735_g2349_i1.p1	171.03	25	7	7	Carbamidomethylation (DHKE X@N-term)	41941	NA	NA	NA	NA	NA	NA	NA	NA	NA
TRINITY_DN14_c0_g3_i1.p2	490.989	NA	NA	NA	NA	NA	NA	Actin	0	787	No venom function	NA	Actin		56	23	TRINITY_DN14_c0_g3_i1.p2	169.44	25	7	7	Carbamidomethylation (DHKE X@N-term)	41904	NA	NA	NA	NA	NA	NA	NA	NA	NA
NODE_9599_length_1412_cov_1027.125276_g6869_i0.p2	29.8964	NA	NA	NA	NA	NA	NA	Actin, muscle	0	537	No venom function	NA	Actin, muscle		56	24	NODE_9599_length_1412_cov_1027.125276_g6869_i0.p2	169.44	38	7	7	Carbamidomethylation (DHKE X@N-term)	28235	NA	NA	NA	NA	NA	NA	NA	NA	NA
TRINITY_DN1508_c0_g2_i1.p1	128.01	NA	NA	NA	NA	NA	NA	ADF-H domain-containing protein	3.73e-106	304	No venom function	NA	ADF-H domain-containing protein		119	123	TRINITY_DN1508_c0_g2_i1.p1	104.2	28	3	3		16951	NA	NA	NA	NA	NA	NA	NA	NA	NA
R662987.p1	185.724	NA	NA	NA	NA	NA	NA	Aldose reductase	0	604	No venom function	NA	Aldose reductase		120	129	R662987.p1	86.62	10	3	3		35955	NA	NA	NA	NA	NA	NA	NA	NA	NA
TRINITY_DN325_c1_g2_i7.p1	22.7245	NA	NA	NA	NA	NA	NA	alpha-1,2-Mannosidase	0	974	No venom function	NA	alpha-1,2-Mannosidase		143	231	TRINITY_DN325_c1_g2_i7.p1	60.76	4	2	2		64847	NA	NA	NA	NA	NA	NA	NA	NA	NA
NODE_5936_length_2276_cov_78.637100_g4264_i0.p1	11.4688	NA	NA	NA	NA	NA	NA	Alpha-galactosidase	0	868	No venom function	NA	Alpha-galactosidase		123	221	NODE_5936_length_2276_cov_78.637100_g4264_i0.p1	86.14	8	3	3	Acetylation (N-term); Methyl ester	50400	NA	NA	NA	NA	NA	NA	NA	NA	NA
TRINITY_DN772_c0_g1_i1.p1	35.4655	NA	NA	NA	NA	NA	NA	Alpha-galactosidase	0	868	No venom function	NA	Alpha-galactosidase		123	220	TRINITY_DN772_c0_g1_i1.p1	86.14	8	3	3	Acetylation (N-term); Methyl ester	50400	NA	NA	NA	NA	NA	NA	NA	NA	NA
TRINITY_DN1570_c0_g1_i2.p1	18.9556	NA	NA	NA	NA	NA	NA	Alpha-mannosidase	0	1340	No venom function	NA	Alpha-mannosidase		115	99	TRINITY_DN1570_c0_g1_i2.p1	81.96	4	4	4		98841	NA	NA	NA	NA	NA	NA	NA	NA	NA
NODE_28618_length_330_cov_2.094545_g24354_i0.p1	1.30183	Alpha-latrocrustotoxin-Lt1a (Fragment)	1.89e-08	47	NA	NA	NA	ANK_REP_REGION domain-containing protein	4.43e-65	215	No venom function	NA	ANK_REP_REGION domain-containing protein		75	713	NODE_28618_length_330_cov_2.094545_g24354_i0.p1	62.61	11	3	3	Carbamidomethylation; Oxidation (M); Mutation	11780	NA	NA	NA	NA	NA	NA	NA	NA	NA
R662588.p1	187.358	NA	NA	NA	NA	NA	NA	Annexin	0	602	No venom function	NA	Annexin		208	279	R662588.p1	53.66	8	2	2		36001	NA	NA	NA	NA	NA	NA	NA	NA	NA
R663158.p1	47.566	NA	NA	NA	NA	NA	NA	Calponin	8.83e-113	322	No venom function	NA	Calponin		124	155	R663158.p1	107.56	19	2	2		19126	NA	NA	NA	NA	NA	NA	NA	NA	NA
S420204.p1	4.66928	NA	NA	NA	NA	NA	NA	Uncharacterized protein/centromere-associated protein E	0	914	No venom function	NA	Centromere-associated protein E		142	205	R687949.p1	84.43	11	2	2		38523	NA	NA	NA	NA	NA	NA	NA	NA	NA
TRINITY_DN4892_c0_g1_i4.p2	4.28291	NA	NA	NA	NA	NA	NA	Chitin binding protein	2.37e-39	130	No venom function	NA	Chitin binding protein		148	301	TRINITY_DN4892_c0_g1_i4.p2	67.64	57	2	2	Carbamidomethylation	8524	NA	NA	NA	NA	NA	NA	NA	NA	NA
R665030.p2	9.47824	NA	NA	NA	Cytochrome c	9.88e-75	210	Cytochrome c	1.31e-74	221	No venom function	NA	Cytochrome c		38	11	R664757.p1	237.95	46	17	17	Carbamidomethylation; Carbamidomethylation (DHKE X@N-term); Sodium adduct; Pyro-glu from Q; Mutation	43764	NA	NA	NA	NA	NA	NA	NA	NA	NA
TRINITY_DN682_c0_g1_i2.p2	29.2195	NA	NA	NA	Cytochrome c	9.88e-75	210	Cytochrome c	1.31e-74	221	No venom function	NA	Cytochrome c		78	154	TRINITY_DN682_c0_g1_i2.p2	105.28	21	2	2	Carbamidomethylation (DHKE X@N-term)	11981	NA	NA	NA	NA	NA	NA	NA	NA	NA
R662867.p2	95.2759	NA	NA	NA	NA	NA	NA	Ejaculatory bulb-specific protein 3 (Fragment)	9.25e-73	218	No venom function	NA	Ejaculatory bulb-specific protein 3 (Fragment)		122	185	R662867.p2	86.05	18	2	2	Carbamidomethylation; Carbamidomethylation (DHKE X@N-term)	14492	NA	NA	NA	NA	NA	NA	NA	NA	NA
R663956.p1	46.6366	NA	NA	NA	NA	NA	NA	Endoplasmic reticulum lectin 1	0	955	No venom function	NA	Endoplasmic reticulum lectin 1		69	34	R663956.p1	174.27	21	9	9	Carbamidomethylation; Hydroxylation; Phosphorylation (STY); Deamidation (NQ); Sulfation	59104	NA	NA	NA	NA	NA	NA	NA	NA	NA
NODE_5310_length_2333_cov_433.517272_g3954_i0.p1	248.08	NA	NA	NA	NA	NA	NA	Ferritin	7.45e-106	309	No venom function	NA	Ferritin		205	227	NODE_5310_length_2333_cov_433.517272_g3954_i0.p1	58.05	10	2	2		25891	NA	NA	NA	NA	NA	NA	NA	NA	NA
TRINITY_DN17895_c0_g1_i1.p1	3.39972	NA	NA	NA	NA	NA	NA	Ferritin	7.45e-106	309	No venom function	NA	Ferritin		205	226	TRINITY_DN17895_c0_g1_i1.p1	58.05	10	2	2		25891	NA	NA	NA	NA	NA	NA	NA	NA	NA
TRINITY_DN166_c0_g1_i1.p2	148.688	NA	NA	NA	NA	NA	NA	Fructose-bisphosphate aldolase	0	726	No venom function	NA	Fructose-bisphosphate aldolase		203	197	TRINITY_DN166_c0_g1_i1.p2	65.8	7	2	2		39649	NA	NA	NA	NA	NA	NA	NA	NA	NA
NODE_7234_length_1909_cov_155.469795_g2739_i1.p1	70.6596	NA	NA	NA	NA	NA	NA	Fumarylacetoacetate hydrolase domain-containing protein	0	636	No venom function	NA	Fumarylacetoacetate hydrolase domain-containing protein		182	206	NODE_7234_length_1909_cov_155.469795_g2739_i1.p1	58.53	8	2	2		41360	NA	NA	NA	NA	NA	NA	NA	NA	NA
NODE_9160_length_1347_cov_265.908805_g5661_i1.p1	166.544	NA	NA	NA	NA	NA	NA	Glutathione S-transferase	2.33e-119	342	No venom function	NA	Glutathione S-transferase		79	101	NODE_9160_length_1347_cov_265.908805_g5661_i1.p1	103.21	32	5	5	Carbamidomethylation (DHKE X@N-term)	23315	NA	NA	NA	NA	NA	NA	NA	NA	NA
NODE_9611_length_1410_cov_321.588930_g6877_i0.p1	5.20594	NA	NA	NA	NA	NA	NA	Glutathione S-transferase	4.27e-79	239	No venom function	NA	Glutathione S-transferase		173	219	NODE_9611_length_1410_cov_321.588930_g6877_i0.p1	75.21	13	2	2		20634	NA	NA	NA	NA	NA	NA	NA	NA	NA
NODE_8137_length_1702_cov_491.042502_g5158_i1.p1	185.198	NA	NA	NA	NA	NA	NA	Glyceraldehyde-3-phosphate dehydrogenase	0	660	No venom function	NA	Glyceraldehyde-3-phosphate dehydrogenase		57	28	NODE_8137_length_1702_cov_491.042502_g5158_i1.p1	173.51	35	9	9	Carbamidomethylation (DHKE X@N-term); Deamidation (NQ); Sulfation	35782	NA	NA	NA	NA	NA	NA	NA	NA	NA
NODE_7380_length_1872_cov_71.742983_g5304_i0.p1	3.07364	NA	NA	NA	NA	NA	NA	Glyoxalase domain-containing protein 4	9.39e-149	420	No venom function	NA	Glyoxalase domain-containing protein 4		186	222	NODE_7380_length_1872_cov_71.742983_g5304_i0.p1	79.8	11	2	2		25368	NA	NA	NA	NA	NA	NA	NA	NA	NA
R666382.p1	34.9024	NA	NA	NA	NA	NA	NA	Glyoxalase domain-containing protein 4	0	535	No venom function	NA	Glyoxalase domain-containing protein 4		94	62	R665953.p1	122.12	6	4	4		108122	NA	NA	NA	NA	NA	NA	NA	NA	NA
TRINITY_DN605_c0_g1_i1.p1	99.6097	NA	NA	NA	NA	NA	NA	Uncharacterized protein/Heat shock 10kDa	4.26e-65	197	No venom function	NA	Heat shock 10kDa		212	260	TRINITY_DN605_c0_g1_i1.p1	71.36	27	2	2		11361	NA	NA	NA	NA	NA	NA	NA	NA	NA
TRINITY_DN116_c0_g3_i1.p1	118.822	NA	NA	NA	NA	NA	NA	Heat shock 70 kDa protein cognate 3	0	1297	No venom function	NA	Heat shock 70 kDa protein cognate 3		92	58	TRINITY_DN116_c0_g3_i1.p1	122.26	8	5	3		72665	NA	NA	NA	NA	NA	NA	NA	NA	NA
NODE_4473_length_2836_cov_3333.714132_g3227_i0.p1	1.02373	NA	NA	NA	NA	NA	NA	Heat shock protein	0	1312	No venom function	NA	Heat shock protein		98	72	NODE_4473_length_2836_cov_3333.714132_g3227_i0.p1	107.8	9	5	3		71255	NA	NA	NA	NA	NA	NA	NA	NA	NA
TRINITY_DN8_c0_g1_i1.p1	1769.66	NA	NA	NA	NA	NA	NA	Heat shock protein	0	1312	No venom function	NA	Heat shock protein		98	71	TRINITY_DN8_c0_g1_i1.p1	107.8	9	5	3		71255	NA	NA	NA	NA	NA	NA	NA	NA	NA
NODE_1449_length_4898_cov_453.147004_g56_i6.p2	63.7131	NA	NA	NA	NA	NA	NA	Heat shock protein beta-1	6.2e-162	451	No venom function	NA	Heat shock protein beta-1		53	69	NODE_1449_length_4898_cov_453.147004_g56_i6.p2	157.72	27	5	5	Carbamidomethylation (DHKE X@N-term); Ubiquitin	25786	NA	NA	NA	NA	NA	NA	NA	NA	NA
NODE_709_length_6810_cov_697.817469_g521_i0.p1	297.658	NA	NA	NA	NA	NA	NA	Uncharacterized protein/HIRA interaciting protein	4e-110	320	No venom function	NA	HIRA interaciting protein		84	135	NODE_709_length_6810_cov_697.817469_g521_i0.p1	106.84	26	4	4	Carbamidomethylation (DHKE X@N-term); Dethiomethyl	24273	NA	NA	NA	NA	NA	NA	NA	NA	NA
S686238.p1	90.7137	NA	NA	NA	NA	NA	NA	Histone H2B	9.58e-85	248	No venom function	NA	Histone H2B		128	326	S686238.p1	42.68	13	2	2		13843	NA	NA	NA	NA	NA	NA	NA	NA	NA
TRINITY_DN1394_c0_g1_i4.p5	21.2123	NA	NA	NA	NA	NA	NA	Histone H2B	2.75e-84	246	No venom function	NA	Histone H2B		128	328	TRINITY_DN1394_c0_g1_i4.p5	42.68	13	2	2		13771	NA	NA	NA	NA	NA	NA	NA	NA	NA
TRINITY_DN32616_c0_g1_i1.p1	49.5146	NA	NA	NA	NA	NA	NA	Histone H2B	9.58e-85	248	No venom function	NA	Histone H2B		128	327	TRINITY_DN32616_c0_g1_i1.p1	42.68	13	2	2		13843	NA	NA	NA	NA	NA	NA	NA	NA	NA
TRINITY_DN818_c0_g1_i1.p1	18.1788	NA	NA	NA	NA	NA	NA	Histone H2B	4.71e-84	246	No venom function	NA	Histone H2B		128	325	TRINITY_DN818_c0_g1_i1.p1	42.68	13	2	2		13841	NA	NA	NA	NA	NA	NA	NA	NA	NA
NODE_10529_length_1115_cov_107.359615_g7997_i0.p1	57.3742	NA	NA	NA	Histone H4	1.44e-70	199	Histone H4 (Fragment)	9.39e-67	201	No venom function	NA	Histone H4 (Fragment)		73	84	NODE_10529_length_1115_cov_107.359615_g7997_i0.p1	104.87	47	5	5	Oxidation (M); Carbamidomethylation (DHKE X@N-term); Carbamylation	11500	NA	NA	NA	NA	NA	NA	NA	NA	NA
R663707.p2	7.24671	NA	NA	NA	Histone H4	1.44e-70	199	Histone H4 (Fragment)	9.39e-67	201	No venom function	NA	Histone H4 (Fragment)		73	83	R663707.p2	104.87	47	5	5	Oxidation (M); Carbamidomethylation (DHKE X@N-term); Carbamylation	11500	NA	NA	NA	NA	NA	NA	NA	NA	NA
R666561.p1	41.3453	NA	NA	NA	Histone H4	1.44e-70	199	Histone H4 (Fragment)	9.39e-67	201	No venom function	NA	Histone H4 (Fragment)		186	184	R666382.p1	79.8	9	2	2		31841	NA	NA	NA	NA	NA	NA	NA	NA	NA
S652124.p2	14.1682	NA	NA	NA	Histone H4	1.44e-70	199	Histone H4 (Fragment)	9.39e-67	201	No venom function	NA	Histone H4 (Fragment)		60	55	S545636.p2	149.69	41	5	5	Carbamidomethylation; Carbamidomethylation (DHKE X@N-term); Acetylation (N-term); Deamidation (NQ); Methyl ester; Dethiomethyl	14641	NA	NA	NA	NA	NA	NA	NA	NA	NA
R687949.p1	4.22563	NA	NA	NA	NA	NA	NA	Insulin-like growth factor-binding protein complex acid labile subunit	2.88e-112	335	No venom function	NA	Insulin-like growth factor-binding protein complex acid labile subunit		59	281	R674878.p1	77.99	1	2	2	3-sulfanylpropanoyl; Propargylamine; Mutation	97281	NA	NA	NA	NA	NA	NA	NA	NA	NA
R662997.p1	115.973	NA	NA	NA	NA	NA	NA	Integral membrane protein 2C	0	580	No venom function	NA	Integral membrane protein 2C		107	161	R662997.p1	104.35	10	2	2	Carbamidomethylation (DHKE X@N-term); Ubiquitin	36460	NA	NA	NA	NA	NA	NA	NA	NA	NA
TRINITY_DN345_c0_g2_i2.p1	26.2724	NA	NA	NA	NA	NA	NA	Integral membrane protein 2C	0	580	No venom function	NA	Integral membrane protein 2C		107	162	TRINITY_DN345_c0_g2_i2.p1	104.35	10	2	2	Carbamidomethylation (DHKE X@N-term); Ubiquitin	36460	NA	NA	NA	NA	NA	NA	NA	NA	NA
NODE_7755_length_1637_cov_152.834827_g5582_i1.p1	77.2683	NA	NA	NA	NA	NA	NA	Malate dehydrogenase	0	550	No venom function	NA	Malate dehydrogenase		185	165	NODE_7755_length_1637_cov_152.834827_g5582_i1.p1	66.75	11	2	2	Carbamidomethylation	36199	NA	NA	NA	NA	NA	NA	NA	NA	NA
R664273.p1	77.9077	NA	NA	NA	NA	NA	NA	Malate dehydrogenase	0	603	No venom function	NA	Malate dehydrogenase		40	107	R663995.p6	131.96	62	9	9	Carbamidomethylation; Carbamidomethylation (DHKE X@N-term); Hydroxylation; Carboxymethyl; Acetylation (N-term); 3 more	5239	NA	NA	NA	NA	NA	NA	NA	NA	NA
NODE_1035_length_5669_cov_154.173579_g758_i0.p2	40.8919	NA	NA	NA	NA	NA	NA	Moesin/ezrin/radixin 1	4.49e-148	429	No venom function	NA	Moesin/ezrin/radixin 1		177	218	NODE_1035_length_5669_cov_154.173579_g758_i0.p2	65.85	10	2	2		27038	NA	NA	NA	NA	NA	NA	NA	NA	NA
R663257.p1	58.2497	NA	NA	NA	NA	NA	NA	Moesin/ezrin/radixin 1	0	1162	No venom function	NA	Moesin/ezrin/radixin 1		177	215	R663257.p1	65.85	4	2	2		67870	NA	NA	NA	NA	NA	NA	NA	NA	NA
NODE_6381_length_1979_cov_100.976891_g3751_i2.p1	7.51982	NA	NA	NA	NA	NA	NA	Multiple coagulation factor deficiency protein 2 like protein	6.23e-96	283	No venom function	NA	Multiple coagulation factor deficiency protein 2 like protein		101	151	NODE_6381_length_1979_cov_100.976891_g3751_i2.p1	87.18	19	3	2	Dethiomethyl	22784	NA	NA	NA	NA	NA	NA	NA	NA	NA
NODE_8625_length_1594_cov_167.057830_g4432_i3.p1	45.6995	NA	NA	NA	NA	NA	NA	Multiple coagulation factor deficiency protein 2 like protein	6.23e-96	283	No venom function	NA	Multiple coagulation factor deficiency protein 2 like protein		101	152	NODE_8625_length_1594_cov_167.057830_g4432_i3.p1	87.18	19	3	2	Dethiomethyl	22784	NA	NA	NA	NA	NA	NA	NA	NA	NA
TRINITY_DN98_c0_g1_i8.p1	17.0468	NA	NA	NA	NA	NA	NA	Multiple coagulation factor deficiency protein 2 like protein	1.88e-79	240	No venom function	NA	Multiple coagulation factor deficiency protein 2 like protein		101	150	TRINITY_DN98_c0_g1_i8.p1	87.18	22	3	2	Dethiomethyl	19606	NA	NA	NA	NA	NA	NA	NA	NA	NA
R662411.p19	61.2025	NA	NA	NA	NA	NA	NA	Uncharacterized protein/Neutral Metalloproteinase	0.064	85	No venom function	NA	Neutral Metalloproteinase		77	270	R662411.p19	72.53	26	3	3		6932	NA	NA	NA	NA	NA	NA	NA	NA	NA
R662262.p2	1453.61	NA	NA	NA	NA	NA	NA	Uncharacterized protein	8.04e-46	147	Venom component	NA	Novel 1 / putative CRM domain	YES	39	120	R662262.p2	178.17	57	8	3	Carbamidomethylation; Carbamidomethylation (DHKE X@N-term); Hydroxylation; Dehydration; Ubiquitin; Diethylation	10917	1180	114	R662262.p2	72.4	26	3	2	Carbamidomethylation; Carbamidomethylation (DHKE X@N-term)	10798
NODE_17211_length_617_cov_73805.658363_g13121_i0.p1	4.40836	NA	NA	NA	NA	NA	NA	Uncharacterized protein/putative CRM domain	8.38e-41	134	Unknown function	NA	Novel 1 / putative CRM domain		54	236	NODE_17211_length_617_cov_73805.658363_g13121_i0.p1	168.6	41	7	2	Carbamidomethylation; Carbamidomethylation (DHKE X@N-term); Diethylation; Mutation	9551	NA	NA	NA	NA	NA	NA	NA	NA	NA
TRINITY_DN7443_c0_g3_i1.p4	4.35681	NA	NA	NA	NA	NA	NA	Uncharacterized protein	0.46	78	Unknown function	NA	Novel 2 / Ribokinase-like, Bacterial Uncharacterised		26	355	TRINITY_DN7443_c0_g3_i1.p4	125.06	23	14	3	Carbamidomethylation (DHKE X@N-term); Ubiquitin; Acetylation (N-term); Carbamylation; Formylation; 3 more	6041	NA	NA	NA	NA	NA	NA	NA	NA	NA
NODE_12433_length_1006_cov_20793.932702_g1692_i3.p4	2490.9	NA	NA	NA	NA	NA	NA	Uncharacterized protein	1.2	75	Venom component	NA	Novel 3 / C1-type-domain protein (bacterial)	YES	2	241	NODE_12433_length_1006_cov_20793.932702_g1692_i3.p4	254.68	63	24	21	Carbamidomethylation; Oxidation (M); Amidation; Carbamidomethylation (DHKE X@N-term); Hydroxylation; 23 more	5986	8	57	NODE_12433_length_1006_cov_20793.932702_g1692_i3.p4	198.22	55	18	17	Carbamidomethylation; Oxidation (M); Acetylation (N-term); Biotinylation; Carbamylation; 20 more	5867
NODE_4379_length_2698_cov_14990.661838_g3275_i0.p6	2375.35	NA	NA	NA	NA	NA	NA	Uncharacterized protein	3-e1	50	Venom component	NA	Novel 3 / C1-type-domain protein (bacterial)	YES	2	239	NODE_4379_length_2698_cov_14990.661838_g3275_i0.p6	254.68	63	24	21	Carbamidomethylation; Oxidation (M); Amidation; Carbamidomethylation (DHKE X@N-term); Hydroxylation; 23 more	5986	8	55	NODE_4379_length_2698_cov_14990.661838_g3275_i0.p6	198.22	55	18	17	Carbamidomethylation; Oxidation (M); Acetylation (N-term); Biotinylation; Carbamylation; 20 more	5867
NODE_7033_length_1954_cov_10481.730384_g159_i1.p3	12.4395	NA	NA	NA	NA	NA	NA	Uncharacterized protein	1.2	75	Venom component	NA	Novel 3 / C1-type-domain protein (bacterial)	YES	2	240	NODE_7033_length_1954_cov_10481.730384_g159_i1.p3	254.68	63	24	21	Carbamidomethylation; Oxidation (M); Amidation; Carbamidomethylation (DHKE X@N-term); Hydroxylation; 23 more	5952	8	56	NODE_7033_length_1954_cov_10481.730384_g159_i1.p3	198.22	55	18	17	Carbamidomethylation; Oxidation (M); Acetylation (N-term); Biotinylation; Carbamylation; 20 more	5833
NODE_26737_length_354_cov_2.464883_g22473_i0.p1	1.5156	NA	NA	NA	NA	NA	NA	Uncharacterized protein	0.0059	99	Unknown function	NA	Novel 4/ Uncharacterized Cation channel protein Bacteria/protists		100	3007	NODE_26737_length_354_cov_2.464883_g22473_i0.p1	56.52	7	2	2	Mutation	14114	NA	NA	NA	NA	NA	NA	NA	NA	NA
TRINITY_DN2824_c0_g1_i3.p3	747.751	NA	NA	NA	NA	NA	NA	Uncharacterized protein/Cytosine-specific methyltransferase	6.96e-17	72.4	Venom component	NA	Novel 5/Cytosine-specific methyltransferase	YES	30	192	TRINITY_DN2824_c0_g1_i3.p3	137.55	26	5	2	Carbamidomethylation; Oxidation (M); Carbamidomethylation (DHKE X@N-term); Ubiquitin; Dethiomethyl; Mutation	8306	NA	NA	NA	NA	NA	NA	NA	NA	NA
R662790.p8	59.5471	NA	NA	NA	NA	NA	NA	Uncharacterized protein/Polyol permease family-like	0.11	86	Venom component	NA	Novel 6 /Polyol permease family-like	YES	55	428	R662790.p8	94.41	28	5	5	Carbamidomethylation (DHKE X@N-term)	5127	377	155	R662790.p8	94.35	29	4	4	Carbamidomethylation (DHKE X@N-term)	5008
TRINITY_DN49_c0_g1_i1.p7	47.5539	NA	NA	NA	NA	NA	NA	Uncharacterized protein/Polyol permease family-like	0.11	86	Unknown function	NA	Novel 6 /Polyol permease family-like		55	429	TRINITY_DN49_c0_g1_i1.p7	94.41	28	5	5	Carbamidomethylation (DHKE X@N-term)	5127	NA	NA	NA	NA	NA	NA	NA	NA	NA
TRINITY_DN49_c0_g1_i9.p7	48.3809	NA	NA	NA	NA	NA	NA	Uncharacterized protein/Polyol permease family-like	0.11	86	Unknown function	NA	Novel 6 /Polyol permease family-like		55	427	TRINITY_DN49_c0_g1_i9.p7	94.41	28	5	5	Carbamidomethylation (DHKE X@N-term)	5127	NA	NA	NA	NA	NA	NA	NA	NA	NA
TRINITY_DN154_c0_g1_i1.p1	32.6056	NA	NA	NA	NA	NA	NA	Nucleobindin-2	0	634	No venom function	NA	Nucleobindin-2		44	40	TRINITY_DN154_c0_g1_i1.p1	165.08	21	11	11	Carbamidomethylation (DHKE X@N-term); Deamidation (NQ)	63043	NA	NA	NA	NA	NA	NA	NA	NA	NA
TRINITY_DN154_c0_g1_i2.p1	59.3437	NA	NA	NA	NA	NA	NA	Nucleobindin-2	0	607	No venom function	NA	Nucleobindin-2		44	37	TRINITY_DN154_c0_g1_i2.p1	164.3	22	11	11	Carbamidomethylation (DHKE X@N-term); Deamidation (NQ)	61810	NA	NA	NA	NA	NA	NA	NA	NA	NA
TRINITY_DN154_c0_g1_i4.p1	1.83909	NA	NA	NA	NA	NA	NA	Nucleobindin-2	0	634	No venom function	NA	Nucleobindin-2		44	38	TRINITY_DN154_c0_g1_i4.p1	165.08	21	11	11	Carbamidomethylation (DHKE X@N-term); Deamidation (NQ)	63043	NA	NA	NA	NA	NA	NA	NA	NA	NA
TRINITY_DN154_c0_g1_i5.p1	2.80348	NA	NA	NA	NA	NA	NA	Nucleobindin-2	0	634	No venom function	NA	Nucleobindin-2		44	39	TRINITY_DN154_c0_g1_i5.p1	165.08	21	11	11	Carbamidomethylation (DHKE X@N-term); Deamidation (NQ)	63043	NA	NA	NA	NA	NA	NA	NA	NA	NA
R662636.p2	1.36578	NA	NA	NA	NA	NA	NA	Nucleoside diphosphate kinase	6.91e-107	306	No venom function	NA	Nucleoside diphosphate kinase		140	225	R662636.p2	63.69	11	2	2	Carbamidomethylation	17701	NA	NA	NA	NA	NA	NA	NA	NA	NA
TRINITY_DN15526_c0_g1_i1.p1	368.914	NA	NA	NA	NA	NA	NA	Nucleoside diphosphate kinase	1.13e-115	331	No venom function	NA	Nucleoside diphosphate kinase		140	216	TRINITY_DN15526_c0_g1_i1.p1	63.69	9	2	2	Carbamidomethylation	21898	NA	NA	NA	NA	NA	NA	NA	NA	NA
S545636.p2	14.8441	NA	NA	NA	Pheromone-binding protein Gp-9	8.75e-07	39.3	Odorant-binding protein 3	4.42e-72	217	No venom function	NA	Odorant-binding protein 3		206	230	S420204.p1	55.44	4	2	2		63055	NA	NA	NA	NA	NA	NA	NA	NA	NA
NODE_11494_length_1125_cov_206.560748_g8269_i0.p1	98.9728	NA	NA	NA	NA	NA	NA	Peptidyl-prolyl cis-trans isomerase	1.44e-141	398	No venom function	NA	Peptidyl-prolyl cis-trans isomerase		72	87	NODE_11494_length_1125_cov_206.560748_g8269_i0.p1	105.47	24	5	5	Carbamidomethylation (DHKE X@N-term); Deamidation (NQ)	22861	NA	NA	NA	NA	NA	NA	NA	NA	NA
NODE_8823_length_1556_cov_212.617588_g5175_i1.p1	17.3749	NA	NA	NA	NA	NA	NA	Phosphatidylethanolamine-binding protein F40A3.3	2.8e-134	380	No venom function	NA	Phosphatidylethanolamine-binding protein F40A3.3		83	138	NODE_8823_length_1556_cov_212.617588_g5175_i1.p1	99.19	14	3	3	Carbamidomethylation (DHKE X@N-term)	23511	NA	NA	NA	NA	NA	NA	NA	NA	NA
NODE_8881_length_1398_cov_188.824641_g6684_i0.p1	69.0003	NA	NA	NA	NA	NA	NA	Phosphatidylethanolamine-binding protein F40A3.3	8.29e-132	374	No venom function	NA	Phosphatidylethanolamine-binding protein F40A3.3		83	142	NODE_8881_length_1398_cov_188.824641_g6684_i0.p1	99.19	13	3	3	Carbamidomethylation (DHKE X@N-term)	25133	NA	NA	NA	NA	NA	NA	NA	NA	NA
TRINITY_DN167_c0_g1_i3.p2	0.297172	NA	NA	NA	NA	NA	NA	Phosphatidylethanolamine-binding protein F40A3.3	8.29e-132	374	No venom function	NA	Phosphatidylethanolamine-binding protein F40A3.3		83	141	TRINITY_DN167_c0_g1_i3.p2	99.19	13	3	3	Carbamidomethylation (DHKE X@N-term)	25133	NA	NA	NA	NA	NA	NA	NA	NA	NA
TRINITY_DN167_c0_g1_i8.p2	0	NA	NA	NA	NA	NA	NA	Phosphatidylethanolamine-binding protein F40A3.3	2.8e-134	380	No venom function	NA	Phosphatidylethanolamine-binding protein F40A3.3		83	139	TRINITY_DN167_c0_g1_i8.p2	99.19	14	3	3	Carbamidomethylation (DHKE X@N-term)	23511	NA	NA	NA	NA	NA	NA	NA	NA	NA
TRINITY_DN167_c0_g1_i9.p2	0.267549	NA	NA	NA	NA	NA	NA	Phosphatidylethanolamine-binding protein F40A3.3	8.29e-132	374	No venom function	NA	Phosphatidylethanolamine-binding protein F40A3.3		83	140	TRINITY_DN167_c0_g1_i9.p2	99.19	13	3	3	Carbamidomethylation (DHKE X@N-term)	25133	NA	NA	NA	NA	NA	NA	NA	NA	NA
TRINITY_DN167_c0_g1_i1.p2	1.40135	NA	NA	NA	NA	NA	NA	Phosphatidylethanolamine-binding protein like protein F40A3.3	2.28e-120	343	No venom function	NA	Phosphatidylethanolamine-binding protein like protein F40A3.3		83	137	TRINITY_DN167_c0_g1_i1.p2	99.19	16	3	3	Carbamidomethylation (DHKE X@N-term)	20585	NA	NA	NA	NA	NA	NA	NA	NA	NA
TRINITY_DN167_c0_g1_i7.p2	12.3337	NA	NA	NA	NA	NA	NA	Phosphatidylethanolamine-binding protein like protein F40A3.3	2.28e-120	343	No venom function	NA	Phosphatidylethanolamine-binding protein like protein F40A3.3		83	136	TRINITY_DN167_c0_g1_i7.p2	99.19	16	3	3	Carbamidomethylation (DHKE X@N-term)	20585	NA	NA	NA	NA	NA	NA	NA	NA	NA
TRINITY_DN1416_c1_g2_i11.p1	2.98915	NA	NA	NA	NA	NA	NA	Protein bicaudal C like protein 1-B	0	981	No venom function	NA	Protein bicaudal C like protein 1-B		5	159	TRINITY_DN1416_c1_g2_i11.p1	255.27	9	44	2	Oxidation (M); Amidation; Carbamidomethylation (DHKE X@N-term); Hydroxylation; Sodium adduct; 22 more	64029	NA	NA	NA	NA	NA	NA	NA	NA	NA
R669217.p1	17.342	NA	NA	NA	NA	NA	NA	Protein CREG1	3.98e-159	449	No venom function	NA	Protein CREG1		41	261	R668552.p1	119.24	2	6	3	Carbamidomethylation; Oxidation (M); Carbamidomethylation (DHKE X@N-term); Ubiquitin; Acetylation (N-term); 3 more	60713	NA	NA	NA	NA	NA	NA	NA	NA	NA
NODE_4479_length_2835_cov_384.887770_g3232_i0.p1	175.371	NA	NA	NA	NA	NA	NA	Protein disulfide-isomerase	0	810	No venom function	NA	Protein disulfide-isomerase		136	128	NODE_4479_length_2835_cov_384.887770_g3232_i0.p1	103.37	8	3	3		56456	NA	NA	NA	NA	NA	NA	NA	NA	NA
R662517.p1	1.78563	NA	NA	NA	NA	NA	NA	Protein disulfide-isomerase	2.13e-153	444	No venom function	NA	Protein disulfide-isomerase		136	131	R662517.p1	103.37	14	3	3		34845	NA	NA	NA	NA	NA	NA	NA	NA	NA
TRINITY_DN4475_c0_g1_i1.p1	8.24297	NA	NA	NA	NA	NA	NA	Putative adenylate kinase isoenzyme F38B2.4	9.19e-125	354	No venom function	NA	Putative adenylate kinase isoenzyme F38B2.4		127	90	TRINITY_DN4475_c0_g1_i1.p1	97.26	26	4	4		20989	NA	NA	NA	NA	NA	NA	NA	NA	NA
TRINITY_DN95_c0_g2_i5.p1	3.06878	NA	NA	NA	NA	NA	NA	Putative tropomyosin 1 isoform a	2.47e-146	416	No venom function	NA	Putative tropomyosin 1 isoform a		170	194	TRINITY_DN95_c0_g2_i5.p1	79.53	9	2	2		29438	NA	NA	NA	NA	NA	NA	NA	NA	NA
NODE_7104_length_1789_cov_233.118436_g5329_i0.p1	119.68	NA	NA	NA	NA	NA	NA	Renin receptor	0	571	No venom function	NA	Renin receptor		85	66	NODE_7104_length_1789_cov_233.118436_g5329_i0.p1	123.12	21	5	5	Carbamidomethylation (DHKE X@N-term)	40812	NA	NA	NA	NA	NA	NA	NA	NA	NA
R667951.p1	24.2005	NA	NA	NA	NA	NA	NA	Uncharacterized protein/RNA binding protein	0	1548	Unknown function	NA	RNA binding protein		73	82	R666561.p1	104.87	47	5	5	Oxidation (M); Carbamidomethylation (DHKE X@N-term); Carbamylation	11500	NA	NA	NA	NA	NA	NA	NA	NA	NA
NODE_11707_length_957_cov_56.019274_g8998_i0.p1	9.23116	NA	NA	NA	NA	NA	NA	Sep15_SelM domain-containing protein	5.08e-95	276	No venom function	NA	Sep15_SelM domain-containing protein		68	75	NODE_11707_length_957_cov_56.019274_g8998_i0.p1	109.2	30	5	5	Carbamidomethylation; Carbamidomethylation (DHKE X@N-term); Acetylation (N-term); Deamidation (NQ); Methyl ester	18018	NA	NA	NA	NA	NA	NA	NA	NA	NA
TRINITY_DN3998_c0_g1_i1.p1	1.81579	NA	NA	NA	NA	NA	NA	Sep15_SelM domain-containing protein	5.08e-95	276	No venom function	NA	Sep15_SelM domain-containing protein		68	77	TRINITY_DN3998_c0_g1_i1.p1	109.2	30	5	5	Carbamidomethylation; Carbamidomethylation (DHKE X@N-term); Acetylation (N-term); Deamidation (NQ); Methyl ester	18018	NA	NA	NA	NA	NA	NA	NA	NA	NA
TRINITY_DN3998_c0_g1_i2.p1	0	NA	NA	NA	NA	NA	NA	Sep15_SelM domain-containing protein	5.08e-95	276	No venom function	NA	Sep15_SelM domain-containing protein		68	76	TRINITY_DN3998_c0_g1_i2.p1	109.2	30	5	5	Carbamidomethylation; Carbamidomethylation (DHKE X@N-term); Acetylation (N-term); Deamidation (NQ); Methyl ester	18018	NA	NA	NA	NA	NA	NA	NA	NA	NA
TRINITY_DN3998_c0_g1_i4.p1	33.3455	NA	NA	NA	NA	NA	NA	Sep15_SelM domain-containing protein	5.08e-95	276	No venom function	NA	Sep15_SelM domain-containing protein		68	74	TRINITY_DN3998_c0_g1_i4.p1	109.2	30	5	5	Carbamidomethylation; Carbamidomethylation (DHKE X@N-term); Acetylation (N-term); Deamidation (NQ); Methyl ester	18018	NA	NA	NA	NA	NA	NA	NA	NA	NA
TRINITY_DN3998_c0_g1_i6.p1	1.59543	NA	NA	NA	NA	NA	NA	Sep15_SelM domain-containing protein	5.08e-95	276	No venom function	NA	Sep15_SelM domain-containing protein		68	73	TRINITY_DN3998_c0_g1_i6.p1	109.2	30	5	5	Carbamidomethylation; Carbamidomethylation (DHKE X@N-term); Acetylation (N-term); Deamidation (NQ); Methyl ester	18018	NA	NA	NA	NA	NA	NA	NA	NA	NA
NODE_1539_length_4781_cov_466.748831_g56_i7.p2	189.251	NA	NA	NA	NA	NA	NA	SHSP domain-containing protein	1.26e-133	377	No venom function	NA	SHSP domain-containing protein		53	68	NODE_1539_length_4781_cov_466.748831_g56_i7.p2	155.99	33	5	5	Carbamidomethylation (DHKE X@N-term); Ubiquitin	21532	NA	NA	NA	NA	NA	NA	NA	NA	NA
R663314.p1	73.7376	NA	NA	NA	NA	NA	NA	Transferrin	0	1143	No venom function	NA	Transferrin		51	17	R663314.p1	183.45	22	12	12	Carbamidomethylation; Carbamidomethylation (DHKE X@N-term); Hydroxylation; Methyl ester	78337	NA	NA	NA	NA	NA	NA	NA	NA	NA
NODE_12392_length_882_cov_458.973978_g9580_i0.p1	291.924	NA	NA	NA	NA	NA	NA	Transgelin	5.4e-130	367	No venom function	NA	Transgelin		81	89	NODE_12392_length_882_cov_458.973978_g9580_i0.p1	112.78	29	4	4	Carbamidomethylation (DHKE X@N-term); Sodium adduct	20570	NA	NA	NA	NA	NA	NA	NA	NA	NA
R664297.p1	55.854	NA	NA	NA	NA	NA	NA	Triosephosphate isomerase	6.46e-170	473	No venom function	NA	Triosephosphate isomerase		87	45	R664273.p1	120.35	23	7	7	Carbamidomethylation; Deamidation (NQ)	36052	NA	NA	NA	NA	NA	NA	NA	NA	NA
R662893.p1	157.277	NA	NA	NA	NA	NA	NA	Tropomyosin	0	536	No venom function	NA	Tropomyosin		170	196	R662893.p1	79.53	8	2	2		33033	NA	NA	NA	NA	NA	NA	NA	NA	NA
NODE_13984_length_740_cov_176.297744_g10990_i0.p2	5.96583	NA	NA	NA	NA	NA	NA	Tropomyosin-2	5.78e-76	231	No venom function	NA	Tropomyosin-2		170	207	NODE_13984_length_740_cov_176.297744_g10990_i0.p2	79.53	19	2	2		13971	NA	NA	NA	NA	NA	NA	NA	NA	NA
NODE_7790_length_1627_cov_107.278995_g5842_i0.p1	64.3921	NA	NA	NA	NA	NA	NA	V-type proton ATPase subunit S1	0	599	No venom function	NA	V-type proton ATPase subunit S1		76	91	NODE_7790_length_1627_cov_107.278995_g5842_i0.p1	103	10	4	4	Carbamidomethylation; Carbamidomethylation (DHKE X@N-term)	48205	NA	NA	NA	NA	NA	NA	NA	NA	NA
R662729.p1	33.6719	NA	NA	NA	NA	NA	NA	Vacuolar protein sorting-associated protein 13A	0	2573	No venom function	NA	Vacuolar protein sorting-associated protein 13A		61	43	R662729.p1	184.23	6	7	7	Carbamidomethylation; Phosphorylation (STY); Dihydroxy	191274	NA	NA	NA	NA	NA	NA	NA	NA	NA
R662600.p1	114.142	NA	NA	NA	NA	NA	NA	WAPL domain-containing protein	0	1253	No venom function	NA	WAPL domain-containing protein		173	167	R662600.p1	84.97	2	2	2		112122	NA	NA	NA	NA	NA	NA	NA	NA	NA
R674878.p1	3.87224	NA	NA	NA	Protein krueppel (Fragment)	6.7e-19	75.1	Zinc finger protein 850	0	1335	No venom function	NA	Zinc finger protein 850		188	180	R669217.p1	89.95	11	2	2	Carbamidomethylation	33545	NA	NA	NA	NA	NA	NA	NA	NA	NA
TRINITY_DN4082_c0_g1_i1.p1	1.23201	NA	NA	NA	Protein krueppel (Fragment)	6.7e-19	75.1	Zinc finger protein 850	0	1335	No venom function	NA	Zinc finger protein 850		59	282	TRINITY_DN4082_c0_g1_i1.p1	77.99	1	2	2	3-sulfanylpropanoyl; Propargylamine; Mutation	97281	NA	NA	NA	NA	NA	NA	NA	NA	NA
TRINITY_DN4082_c0_g1_i7.p1	0.570872	NA	NA	NA	Protein krueppel (Fragment)	6.1e-19	75.1	Zinc finger protein 850	0	1145	No venom function	NA	Zinc finger protein 850		59	280	TRINITY_DN4082_c0_g1_i7.p1	77.99	1	2	2	3-sulfanylpropanoyl; Propargylamine; Mutation	81911	NA	NA	NA	NA	NA	NA	NA	NA	NA
NODE_15905_length_618_cov_466.406998_g12785_i0.p1	333.649	NA	NA	NA	NA	NA	NA	NADH dehydrogenase [ubiquinone] 1 beta subcomplex subunit 3	1.38e-25	97.1	Venom component	NADH dehydrogenase [ubiquinone] 1 beta subcomplex subunit 3	NADH dehydrogenase [ubiquinone] 1 beta subcomplex subunit 3	YES	50	390	NODE_15905_length_618_cov_466.406998_g12785_i0.p1	101.25	14	3	3	Carbamidomethylation (DHKE X@N-term)	11894	478	151	NODE_15905_length_618_cov_466.406998_g12785_i0.p1	111.22	20	3	3	Deamidation (NQ); Carbamidomethylation (DHKE X@N-term); Propionamide (K X@N-term); Diethylation	11776
R665047.p1	33.3773	NA	NA	NA	NA	NA	NA	Neuroserpin	0	583	Venom component	Neuroserpin	Neuroserpin	YES	78	153	R665030.p2	105.28	21	2	2	Carbamidomethylation (DHKE X@N-term)	11981	77	63	R665047.p1	158.08	14	9	2	Carbamylation; Dehydration; Formylation; Hydroxylation; Methyl ester; 4 more	42230
TRINITY_DN467_c0_g1_i14.p1	4.42941	NA	NA	NA	NA	NA	NA	Neuroserpin	0	522	Venom component	Neuroserpin	Neuroserpin		47	51	TRINITY_DN467_c0_g1_i14.p1	161.01	22	7	7	Carbamidomethylation (DHKE X@N-term); Pyro-glu from Q	44880	NA	NA	NA	NA	NA	NA	NA	NA	NA
TRINITY_DN467_c0_g1_i4.p1	2.29357	NA	NA	NA	NA	NA	NA	Neuroserpin	0	525	Venom component	Neuroserpin	Neuroserpin		47	47	TRINITY_DN467_c0_g1_i4.p1	162.35	22	7	7	Carbamidomethylation (DHKE X@N-term); Pyro-glu from Q	44597	NA	NA	NA	NA	NA	NA	NA	NA	NA
TRINITY_DN467_c0_g1_i5.p1	5.94031	NA	NA	NA	NA	NA	NA	Neuroserpin	0	522	Venom component	Neuroserpin	Neuroserpin		47	49	TRINITY_DN467_c0_g1_i5.p1	161.01	23	7	7	Carbamidomethylation (DHKE X@N-term); Pyro-glu from Q	42938	NA	NA	NA	NA	NA	NA	NA	NA	NA
TRINITY_DN467_c0_g1_i6.p1	3.22387	NA	NA	NA	NA	NA	NA	Neuroserpin	0	523	Venom component	Neuroserpin	Neuroserpin		47	50	TRINITY_DN467_c0_g1_i6.p1	161.01	22	7	7	Carbamidomethylation (DHKE X@N-term); Pyro-glu from Q	44596	NA	NA	NA	NA	NA	NA	NA	NA	NA
TRINITY_DN467_c0_g1_i7.p1	6.4993	NA	NA	NA	NA	NA	NA	Neuroserpin	0	525	Venom component	Neuroserpin	Neuroserpin		47	46	TRINITY_DN467_c0_g1_i7.p1	162.35	22	7	7	Carbamidomethylation (DHKE X@N-term); Pyro-glu from Q	44597	NA	NA	NA	NA	NA	NA	NA	NA	NA
R664757.p1	50.4837	Snake venom vascular endothelial growth factor toxin vammin	2.04e-08	49.3	NA	NA	NA	PDGF_2 domain-containing protein	2.87e-126	372	Venom component	PDGF_2 domain-containing protein	PDGF_2 domain-containing protein	YES	52	20	R664301.p1	157.63	21	9	9	Carbamidomethylation; Mutation	70246	129	14	R664757.p1	178.43	34	10	4	Carbamidomethylation; Carbamidomethylation (DHKE X@N-term); Diphthamide; Dihydroxy	43645
NODE_7715_length_1786_cov_284.206239_g5550_i0.p1	133.941	Peroxiredoxin-4 (Fragments)	1.16e-15	64.3	NA	NA	NA	Peroxiredoxin 1	2.09e-136	384	Toxin	Peroxiredoxin 4	Peroxiredoxin 4		86	81	NODE_7715_length_1786_cov_284.206239_g5550_i0.p1	108.96	28	4	4	Carbamidomethylation (DHKE X@N-term); Pyro-glu from Q	21803	NA	NA	NA	NA	NA	NA	NA	NA	NA
NODE_27622_length_332_cov_0.856031_g24410_i0.p1	0.857282	Phospholipase A(2)	4.81e-15	62.8	Phospholipase A(2)	5.11e-16	62.8	Uncharacterized protein	4.06e-13	63.2	Toxin	Phospholipase A2	Phospholipase A2	YES	10	121	NODE_27622_length_332_cov_0.856031_g24410_i0.p1	226.18	46	15	3	Carbamidomethylation; Oxidation (M); Carbamidomethylation (DHKE X@N-term); Hydroxylation; Sodium adduct; 23 more	9390	29	36	NODE_27622_length_332_cov_0.856031_g24410_i0.p1	164.68	46	12	2	Carbamidomethylation; Oxidation (M); Deamidation (NQ); Dehydration; HexNAcylation (N); 8 more	9271
NODE_37752_length_268_cov_0.787565_g34540_i0.p1	4.69008	Phospholipase A(2)	1.59e-46	143	Phospholipase A(2)	1.69e-47	143	Phospholipase A(2)	3.54e-43	143	Toxin	Phospholipase A2	Phospholipase A2		34	195	NODE_37752_length_268_cov_0.787565_g34540_i0.p1	155.5	80	13	8	Carbamidomethylation; Amidation; Carbamidomethylation (DHKE X@N-term); Sodium adduct; Acetylation (K); 10 more	10057	NA	NA	NA	NA	NA	NA	NA	NA	NA
NODE_38784_length_264_cov_0.804233_g35572_i0.p1	0.692194	Phospholipase A(2)	7.88e-27	92.4	Phospholipase A(2)	8.37e-28	92.4	Phospholipase A(2)	1.76e-23	92.4	Toxin	Phospholipase A2	Phospholipase A2	YES	3	228	NODE_38784_length_264_cov_0.804233_g35572_i0.p1	291.29	80	51	21	Carbamidomethylation; Carbamidomethylation (DHKE X@N-term); Hydroxylation; Sodium adduct; Acetylation (K); 55 more	8461	2	95	NODE_38784_length_264_cov_0.804233_g35572_i0.p1	252.69	59	47	15	Carbamidomethylation; Amidation; Acetylation (K); Acetylation (N-term); Biotinylation; 65 more	8343
NODE_44804_length_226_cov_86890.754386_g40540_i0.p1	142.301	Phospholipase A(2)	3e-22	80.9	Phospholipase A(2)	3.18e-23	80.9	Phospholipase A(2)	6.67e-19	80.9	Toxin	Phospholipase A2	Phospholipase A2		16	61	NODE_44804_length_226_cov_86890.754386_g40540_i0.p1	306.38	73	44	14	Carbamidomethylation; Carbamidomethylation (DHKE X@N-term); Hydroxylation; Sodium adduct; Phosphorylation (STY); 24 more	8551	NA	NA	NA	NA	NA	NA	NA	NA	NA
NODE_5216_length_2369_cov_28625.392328_g1_i12.p1	13060.5	Phospholipase A(2)	3.6e-103	293	Phospholipase A(2)	3.82e-104	293	Phospholipase A(2)	8.02e-100	293	Toxin	Phospholipase A2	Phospholipase A2	YES	1	10	NODE_5216_length_2369_cov_28625.392328_g1_i12.p1	413.37	63	114	40	Carbamidomethylation; Oxidation (M); Amidation; Carbamidomethylation (DHKE X@N-term); Hydroxylation; 83 more	29909	1	12	NODE_5216_length_2369_cov_28625.392328_g1_i12.p1	364.73	56	143	61	Carbamidomethylation; Oxidation (M); Amidation; Acetylation (K); Acetylation (N-term); 85 more	29790
TRINITY_DN1534_c0_g1_i1.p1	3.67563	Phospholipase A(2)	8.65e-07	40	Phospholipase A(2)	9.18e-08	40	NA	NA	NA	Toxin	Phospholipase A2	Phospholipase A2	YES	NA	NA	NA	NA	NA	NA	NA	NA	NA	163	76	TRINITY_DN1534_c0_g1_i1.p1	100.98	31	4	2	Carbamidomethylation; Amidation; Deamidation (NQ); Carbamidomethylation (DHKE X@N-term); Mutation	7952
R664301.p1	46.2844	NA	NA	NA	NA	NA	NA	PLAC domain-containing protein	0	1038	Venom component	PLAC domain-containing protein	PLAC domain-containing protein	YES	91	33	R664297.p1	144.54	39	6	6	Carbamidomethylation (DHKE X@N-term)	26976	605	48	R664301.p1	95.02	4	2	2	Carbamidomethylation; Carbamidomethylation (DHKE X@N-term)	70127
TRINITY_DN231_c0_g1_i1.p1	164.842	NA	NA	NA	NA	NA	NA	Proactivator polypeptide	0	1410	Venom component	Proactivator polypeptide	Proactivator polypeptide	YES	29	2	TRINITY_DN231_c0_g1_i1.p1	324.28	45	43	43	Carbamidomethylation; Oxidation (M); Amidation; Carbamidomethylation (DHKE X@N-term); Sodium adduct; 13 more	100159	39	7	TRINITY_DN231_c0_g1_i1.p1	220.49	25	22	18	Carbamidomethylation; Amidation; Deamidation (NQ); Phosphorylation (STY); Sodium adduct; 5 more	100040
NODE_5325_length_2328_cov_508.889481_g3631_i1.p1	189.996	NA	NA	NA	NA	NA	NA	Protein spaetzle	3e-90	275	Venom component	Protein spaetzle	Protein spaetzle	YES	25	14	NODE_5325_length_2328_cov_508.889481_g3631_i1.p1	305.84	62	25	19	Carbamidomethylation; Carbamidomethylation (DHKE X@N-term); Hydroxylation; Sodium adduct; Dehydration; 14 more	35231	30	9	NODE_5325_length_2328_cov_508.889481_g3631_i1.p1	304.29	54	34	21	Carbamidomethylation; Acetylation (N-term); Carbamylation; Deamidation (NQ); Hydroxylation; 19 more	35112
TRINITY_DN193_c0_g3_i1.p1	87.2343	NA	NA	NA	NA	NA	NA	Protein spaetzle	3e-90	275	No venom function	Protein spaetzle	Protein spaetzle		25	15	TRINITY_DN193_c0_g3_i1.p1	305.84	62	25	19	Carbamidomethylation; Carbamidomethylation (DHKE X@N-term); Hydroxylation; Sodium adduct; Dehydration; 14 more	35231	30	10	TRINITY_DN193_c0_g3_i1.p1	304.29	54	34	21	Carbamidomethylation; Acetylation (N-term); Carbamylation; Deamidation (NQ); Hydroxylation; 19 more	35112
NODE_7308_length_1890_cov_1778.948774_g3807_i1.p1	125.27	Secapin	0.0001	33.5	Secapin	1.07e-05	33.5	NA	NA	NA	Toxin	Secapin	Secapin	YES	33	147	NODE_7308_length_1890_cov_1778.948774_g3807_i1.p1	132.04	38	5	5	Carbamidomethylation; Carbamidomethylation (DHKE X@N-term); Hydroxylation; Dehydration; Replacement of 2 protons by calcium; 3 more	8159	45	47	NODE_7308_length_1890_cov_1778.948774_g3807_i1.p1	124.59	38	6	6	Carbamidomethylation; Carboxymethyl; Deamidation (NQ); S-pyridylethylation; Carbamidomethylation (DHKE X@N-term); Ornithine from Arginine	8040
R662287.p3	557.865	Secapin	0.0001	33.5	Secapin	1.07e-05	33.5	NA	NA	NA	Toxin	Secapin	Secapin	YES	33	146	R662287.p3	132.04	38	5	5	Carbamidomethylation; Carbamidomethylation (DHKE X@N-term); Hydroxylation; Dehydration; Replacement of 2 protons by calcium; 3 more	8159	45	46	R662287.p3	124.59	38	6	6	Carbamidomethylation; Carboxymethyl; Deamidation (NQ); S-pyridylethylation; Carbamidomethylation (DHKE X@N-term); Ornithine from Arginine	8040
TRINITY_DN5621_c0_g1_i1.p1	5.28374	NA	NA	NA	NA	NA	NA	SGL domain-containing protein	2.75e-46	148	Venom component	SGL domain-containing protein	SGL domain-containing protein	YES	NA	NA	NA	NA	NA	NA	NA	NA	NA	1411	66	TRINITY_DN5621_c0_g1_i1.p1	92.17	44	2	2	Carbamidomethylation	9889
NODE_11081_length_1183_cov_321.804965_g7134_i1.p1	0	NA	NA	NA	NA	NA	NA	Superoxide dismutase [Cu-Zn], chloroplastic	2.53e-88	287	Venom component	Superoxide dismutase	Superoxide dismutase		110	179	NODE_11081_length_1183_cov_321.804965_g7134_i1.p1	109.62	21	2	2	Carbamidomethylation (DHKE X@N-term)	18270	NA	NA	NA	NA	NA	NA	NA	NA	NA
NODE_12215_length_900_cov_350.141818_g8219_i1.p1	213.547	NA	NA	NA	NA	NA	NA	Superoxide dismutase [Cu-Zn], chloroplastic	2.53e-88	287	Venom component	Superoxide dismutase	Superoxide dismutase		110	178	NODE_12215_length_900_cov_350.141818_g8219_i1.p1	109.62	21	2	2	Carbamidomethylation (DHKE X@N-term)	18270	NA	NA	NA	NA	NA	NA	NA	NA	NA
NODE_12300_length_891_cov_419.590686_g9496_i0.p1	21.4569	NA	NA	NA	NA	NA	NA	Superoxide dismutase	2.37e-93	272	Venom component	Superoxide dismutase	Superoxide dismutase		49	42	NODE_12300_length_891_cov_419.590686_g9496_i0.p1	150.66	61	8	8	Carbamidomethylation; Carbamidomethylation (DHKE X@N-term); Phosphorylation (STY); Carbamylation	15698	NA	NA	NA	NA	NA	NA	NA	NA	NA
NODE_9970_length_1356_cov_284.256726_g7134_i0.p1	14.8172	NA	NA	NA	NA	NA	NA	Superoxide dismutase [Cu-Zn], chloroplastic	2.53e-88	287	Venom component	Superoxide dismutase	Superoxide dismutase		110	177	NODE_9970_length_1356_cov_284.256726_g7134_i0.p1	109.62	21	2	2	Carbamidomethylation (DHKE X@N-term)	18270	NA	NA	NA	NA	NA	NA	NA	NA	NA
R662716.p1	247.311	NA	NA	NA	NA	NA	NA	Superoxide dismutase [Cu-Zn]	2.37e-93	272	Venom component	Superoxide dismutase	Superoxide dismutase		49	41	R662716.p1	150.66	61	8	8	Carbamidomethylation; Carbamidomethylation (DHKE X@N-term); Phosphorylation (STY); Carbamylation	15698	NA	NA	NA	NA	NA	NA	NA	NA	NA
NODE_12842_length_835_cov_2336.888158_g6001_i2.p1	0.335803	NA	NA	NA	NA	NA	NA	Tetraspanin	1.08e-56	182	Venom component	Tetraspanin	Tetraspanin	YES	NA	NA	NA	NA	NA	NA	NA	NA	NA	11	93	NODE_12842_length_835_cov_2336.888158_g6001_i2.p1	157.61	16	15	2	Amidation; Acetylation (N-term); Carbamylation; Formylation; Hydroxylation; 11 more	17264
NODE_15009_length_761_cov_45220.875354_g6472_i3.p1	84.4031	NA	NA	NA	NA	NA	NA	Tetraspanin	1.08e-56	182	Venom component	Tetraspanin	Tetraspanin	YES	NA	NA	NA	NA	NA	NA	NA	NA	NA	11	92	NODE_15009_length_761_cov_45220.875354_g6472_i3.p1	157.61	16	15	2	Amidation; Acetylation (N-term); Carbamylation; Formylation; Hydroxylation; 11 more	17264
TRINITY_DN71_c0_g1_i1.p1	178.129	NA	NA	NA	NA	NA	NA	Thioredoxin	2.48e-59	182	Venom component	Thioredoxin	Thioredoxin		102	272	TRINITY_DN71_c0_g1_i1.p1	74.12	22	2	2	Carbamidomethylation (DHKE X@N-term)	11991	NA	NA	NA	NA	NA	NA	NA	NA	NA
TRINITY_DN413_c0_g1_i11.p1	75.606	NA	NA	NA	NA	NA	NA	Thrombospondin type-1 domain-containing protein 4	0	1091	Venom component	Thrombospondin type-1 domain-containing protein 4	Thrombospondin type-1 domain-containing protein 4	YES	82	57	TRINITY_DN413_c0_g1_i11.p1	114.11	11	6	6	Carbamidomethylation; Carbamidomethylation (DHKE X@N-term)	72721	537	81	TRINITY_DN413_c0_g1_i11.p1	72.95	4	2	2	Carbamidomethylation; Carbamidomethylation (DHKE X@N-term)	72602
TRINITY_DN5450_c0_g4_i1.p1	0.491534	NA	NA	NA	NA	NA	NA	Tonsoku-like protein	4.24e-57	197	Venom component	Tonsoku-like protein	Tonsoku-like protein	YES	NA	NA	NA	NA	NA	NA	NA	NA	NA	15	89	TRINITY_DN5450_c0_g4_i1.p1	144.55	21	14	2	Amidation; Acetylation (N-term); Carbamylation; Formylation; Methyl ester; 10 more	16543
J678067.p1	4.49562	NA	NA	NA	NA	NA	NA	Uncharacterized protein/putative sodium-coupled neutral amino acid transporter 10	4.47e-154	452	Venom component	Uncharacterized protein/putative sodium-coupled neutral amino acid transporter 10	Novel 7 /putative sodium-coupled neutral amino acid transporter 10	YES	94	67	J678067.p1	122.12	14	4	4		51609	146	122	J689567.p1	61.41	3	2	2	Amidation; Acetylation (N-term)	68196
TRINITY_DN10104_c0_g1_i1.p1	1.67852	NA	NA	NA	NA	NA	NA	Uncharacterized protein/treacle protein-like	6.47e-67	226	Venom component	Uncharacterized protein/treacle protein-like	Novel 8 /treacle protein-like	YES	8	160	TRINITY_DN10104_c0_g1_i1.p1	151.99	16	24	5	Oxidation (M); Amidation; Carbamidomethylation (DHKE X@N-term); Hydroxylation; Phosphorylation (STY); 9 more	18055	12	84	TRINITY_DN10104_c0_g1_i1.p1	145.88	15	14	3	Amidation; Acetylation (N-term); Carbamylation; Formylation; Hydroxylation; 10 more	18055
R662799.p1	121.149	Venom acid phosphatase Acph-1	0	553	Venom acid phosphatase Acph-1	0	553	Venom acid phosphatase Acph-1	0	625	Toxin	Venom acid phosphatase Acph-1	Venom acid phosphatase Acph-1	YES	22	7	R662799.p1	312.31	64	42	42	Carbamidomethylation; Oxidation (M); Carbamidomethylation (DHKE X@N-term); Hydroxylation; Sodium adduct; 15 more	46830	31	6	R662799.p1	284.64	55	32	21	Carbamidomethylation; Oxidation (M); Acetylation (N-term); Carbamylation; Deamidation (NQ); 12 more	46711
TRINITY_DN307_c0_g1_i6.p1	76.4234	Venom acid phosphatase Acph-1	1.51e-51	172	Venom acid phosphatase Acph-1	1.6e-52	172	Prostatic acid phosphatase	0	584	Toxin	Venom acid phosphatase Acph-1	Venom acid phosphatase Acph-1		121	145	TRINITY_DN307_c0_g1_i6.p1	117.69	12	3	3	Carbamidomethylation	42331	NA	NA	NA	NA	NA	NA	NA	NA	NA
TRINITY_DN53_c0_g1_i1.p1	1745.63	Venom allergen 3	1.82e-78	233	Venom allergen 3	1.93e-79	233	Venom allergen 3 (Fragment)	1.28e-84	255	Toxin	Venom allgergen	Venom allgergen	YES	12	12	TRINITY_DN53_c0_g1_i1.p1	333.74	70	42	39	Carbamidomethylation; Oxidation (M); Carbamidomethylation (DHKE X@N-term); Hydroxylation; Sodium adduct; 19 more	28418	6	11	TRINITY_DN53_c0_g1_i1.p1	314.97	64	55	50	Carbamidomethylation; Oxidation (M); Acetylation (N-term); Biotinylation; Carbamylation; 29 more	28299
NODE_4864_length_2673_cov_57.803667_g3508_i0.p1	0.582307	NA	NA	NA	NA	NA	NA	Serine protease snake (Fragment)	5.39e-18	85.1	Toxin	Venom Serine Protease	Venom Serine Protease		134	212	NODE_4864_length_2673_cov_57.803667_g3508_i0.p1	91.92	23	2	2	Carbamidomethylation	15974	NA	NA	NA	NA	NA	NA	NA	NA	NA
NODE_4960_length_2469_cov_50.309942_g3691_i0.p1	0.399196	Venom serine protease Bi-VSP	3e-25	100	Venom serine protease Bi-VSP	3.18e-26	100	Serine protease snake (Fragment)	4.26e-121	369	Toxin	Venom Serine Protease	Venom Serine Protease		134	166	NODE_4960_length_2469_cov_50.309942_g3691_i0.p1	97.96	11	2	2	Carbamidomethylation	34778	NA	NA	NA	NA	NA	NA	NA	NA	NA
NODE_5118_length_2405_cov_54.288841_g3691_i1.p1	24.6806	Venom serine protease Bi-VSP	1.7e-43	152	Venom serine protease Bi-VSP	1.81e-44	152	Serine protease snake (Fragment)	1.21e-173	508	Toxin	Venom Serine Protease	Venom Serine Protease		134	163	NODE_5118_length_2405_cov_54.288841_g3691_i1.p1	97.96	8	2	2	Carbamidomethylation	46366	NA	NA	NA	NA	NA	NA	NA	NA	NA
R662327.p1	122.702	Venom serine protease Bi-VSP	2.95e-169	473	Venom serine protease Bi-VSP	3.13e-170	473	Peptidase S1 domain-containing protein	3.21e-171	486	Toxin	Venom Serine Protease	Venom Serine Protease		106	263	R662327.p1	67.92	5	2	2	Methyl ester	41028	NA	NA	NA	NA	NA	NA	NA	NA	NA
R662327.p2	122.702	Venom serine protease Bi-VSP	1.02e-132	379	Venom serine protease Bi-VSP	1.09e-133	379	Peptidase S1 domain-containing protein	8.58e-136	395	Toxin	Venom Serine Protease	Venom Serine Protease	YES	15	4	R662327.p2	357.07	76	49	45	Carbamidomethylation; Oxidation (M); Amidation; Carbamidomethylation (DHKE X@N-term); Hydroxylation; 20 more	38436	13	2	R662327.p2	311.08	74	55	50	Carbamidomethylation; Oxidation (M); Amidation; Acetylation (N-term); Biotinylation; 25 more	38317
R665387.p1	37.472	Venom serine protease 34	9.16e-128	370	Venom serine protease 34	9.72e-129	370	Venom serine protease 34 (Fragment)	5.32e-172	491	Toxin	Venom Serine Protease	Venom Serine Protease	YES	47	48	R665047.p1	161.01	23	7	7	Carbamidomethylation (DHKE X@N-term); Pyro-glu from Q	42349	141	27	R665387.p1	129.19	22	7	2	Carbamidomethylation; Methyl ester; Phosphorylation (STY); Carbamidomethylation (DHKE X@N-term); Diethylation	44300
TRINITY_DN20_c0_g1_i3.p1	47.3853	Venom serine protease Bi-VSP	3.45e-169	473	Venom serine protease Bi-VSP	3.66e-170	473	Peptidase S1 domain-containing protein	3.8e-171	486	Toxin	Venom Serine Protease	Venom Serine Protease		106	264	TRINITY_DN20_c0_g1_i3.p1	67.92	5	2	2	Methyl ester	41125	NA	NA	NA	NA	NA	NA	NA	NA	NA
TRINITY_DN20_c0_g1_i3.p2	47.3853	Venom serine protease Bi-VSP	1.02e-132	379	Venom serine protease Bi-VSP	1.09e-133	379	Peptidase S1 domain-containing protein	8.58e-136	395	Toxin	Venom Serine Protease	Venom Serine Protease	YES	15	3	TRINITY_DN20_c0_g1_i3.p2	357.07	76	49	45	Carbamidomethylation; Oxidation (M); Amidation; Carbamidomethylation (DHKE X@N-term); Hydroxylation; 20 more	38436	13	1	TRINITY_DN20_c0_g1_i3.p2	311.08	74	55	50	Carbamidomethylation; Oxidation (M); Amidation; Acetylation (N-term); Biotinylation; 25 more	38317
TRINITY_DN758_c0_g1_i6.p1	5.09545	Venom serine protease 34	5.29e-103	303	Venom serine protease 34	5.61e-104	303	Venom serine protease 34 (Fragment)	1.16e-134	391	Toxin	Venom Serine Protease	Venom Serine Protease		67	35	TRINITY_DN758_c0_g1_i6.p1	131.92	25	7	7	Carbamidomethylation; Carbamidomethylation (DHKE X@N-term)	30479	NA	NA	NA	NA	NA	NA	NA	NA	NA
NODE_24315_length_372_cov_2.542088_g21104_i0.p1	2.41937	Venom serine protease inhibitor	2.37e-08	43.9	Venom serine protease inhibitor	2.52e-09	43.9	TIL domain-containing protein	7.1e-20	82.8	Venom component	Venom serine protease inhibitor	Venom serine protease inhibitor		207	237	NODE_24315_length_372_cov_2.542088_g21104_i0.p1	92.55	30	2	2	Carbamidomethylation	10561	NA	NA	NA	NA	NA	NA	NA	NA	NA
