# Supplementary material for: Venom profile of the European carpenter bee Xylocopa violacea: Evolutionary and applied considerations on its toxin components
Source: Toxicon X. 2022 Mar 10;14:100117. doi: 10.1016/j.toxcx.2022.100117 (PMC8927852; doi:10.1016/j.toxcx.2022.100117)
Supplement: Multimedia component 3 [file mmc3.zip › toxcx_00100117_SupplementaryFile_2_Melittin_mature_mmc3.fasta]

>sp|P86158|MLP_RANAR
FVGAALKVLANVLPPVISWIKQ-----
>sp|P56924|MLP_RANTE
FIGSALKVLAGVLPSIVSWVKQ-----
>sp|P01501|MEL_APIME
GIGAVLKVLTTGLPALISWIKRKRQQG
>sp|P01504|MEL_APIFL
GIGAILKVLATGLPTLISWIKNKRKQ-
>sp|P01502|MEL_APIDO
GIGAILKVLSTGLPALISWIKRKRQE-
>sp|Q8LW54|MELS_APICE
GIGAVLKVLTTGLPALISWIKRKRQQG
>sp|P0DPR9|MELN_APICE
GIGAVLKVLTTGLPALINWIKRKRQQG
>sp|P68407|MEL_APICC
GIGAVLKVLTTGLPALISWIKRKRQQG
>tr|I3RJI9|I3RJI9_APICA
GIGAVLKVLTTGLPALISWIKRKRQQG
>sp|P68409|MEL_VESVN
GIGAVLKVLTTGLPALISWIKRKRQQG
>sp|P68408|MEL_VESMG
GIGAVLKVLTTGLPALISWIKRKRQQG
>sp|P59262|MEL_VESMC
GIGAVLKVLTTGLPALISWIKRKRQQG
>sp|P59261|MEL_POLHE
GIGAVLKVLATGLPALISWIKRKRQQG
>tr|Q95Z19|Q95Z19_POLSY
GIGAVLKVLTTGLPALISWIKRKRQQG
>tr|F1CGQ4|F1CGQ4_BOMTE
-LN-LKKILGK-IGVMLSHLN------
>tr|D0VDZ4|D0VDZ4_BOMIG
-LN-LKKILGK-IGVMLSHLN------
>tr|F1CGQ5|F1CGQ5_BOMTE
-LN-ILGLLGK-IGKILSHLK------
>sp|P0CD69|BOL8_BOMLA
-LK-LKSILGK-LGVILSHLNK-----
>sp|P0CD68|BOL7_BOMLA
-LK-LKDILGK-IKVILSHLNK-----
>sp|P0CD67|BOL6_BOMLA
-LN-LTKWLGK-LGVILSHLNK-----
>sp|P07496|BOL5_BOMPE
-IN-VLGILGL-LGKALSHL-------
>sp|P07495|BOL4_BOMPE
-IN-IKDILAK-LVKVLGHV-------
>sp|P07493|BOL2_BOMPE
-SK-ITDILAK-LGKVLAHV-------
>sp|P07494|BOL3_BOMPE
-IK-IMDILAK-LGKVLAHV-------
>sp|P10521|BOL1_BOMPE
-IK-ITTMLAK-LGKVLAHV-------
>Lasioglossin-1
-VN-WKKVLGK-IIKVAK---------
>Lasioglossin-2
-VN-WKKILGK-IIKVAK---------
>Lasioglossin-3
-VN-WKKILGK-IIKVVK---------
>HALICTINE-I
--G-MWSL-------ILGHLIR-----
>HALICTINE-II
--GKWMSLLK--------HLILK----
>Macropin
GFGMALKLLKKVL--------------
>Melectin
--G-FLSILKKVLPKVMAHMK------
>sp|P0CD70|OSM_OSMRU
--G-FLSALKKYLPIVLKHV-------
>CODESANE
--G-MASLLAKVLPHVVKLIK------
>sp|C0HL84|PNG1_PANCL
--------LN--WGAILKHIIK-----
>Xylocopa_NODE_38821_length_260_cov_1.492683_g34557_i0.p1
--G-VLSLLKK-FTMILKHVHVN----
>NODE_37606_length_265_cov_136765.085714_g33342_i0.p1
--G-VLSLLKK-LPMILKHLHGK----
>Xylocopa_TRINITY_DN2_c1_g1_i1.p2_transcriptomeOnly
--G-VLSLLKK-LPMILKHLHGK----
>NODE_45621_length_240_cov_1.696970_g42409_i0.p1
--G-VLSLLK-----------------
>Xac-1
--G-FVALLKK-LPLILKHLH------
>Xac-2
--G-FVALLKK-LPLILKHLP------
