# Supplementary material for: Venom profile of the European carpenter bee Xylocopa violacea: Evolutionary and applied considerations on its toxin components
Source: Toxicon X. 2022 Mar 10;14:100117. doi: 10.1016/j.toxcx.2022.100117 (PMC8927852; doi:10.1016/j.toxcx.2022.100117)
Supplement: Multimedia component 4 [file mmc4.zip › toxcx_00100117_SupplementaryFile_3_Apamin_complete_mmc4.fasta]

>spP04567MCDP_BOMPE_Mast_cell_degranulating_peptide_OSBombus_pensylvanicus
----------------M--------------CICKNGKPLPGFIGKICRKICMMQQ
>Xylocopa_TRINITY_DN1_c0_g1_i1.p8
-----RLILLLLSVILMTGFFIAPASSEPLGCRCR--PPIP----RGCKAACHWGK
>Xylocopa_R663995.p6
---LLRLILLLLSVILMTGFFIAPASSEPLGCRCR--PPIP----RGCKAACHWGK
>Xylocopa_NODE_10042_length_1345_cov_20691.368992_g138_i17.p2
MDLLLRLILLLLSVILMTGFFIAPASSEPLGCRCR--PPIP----RGCKAACHWGK
>Xylocopa_NODE_5506_length_2432_cov_11853.814472_g138_i9.p8
MDLLLRLILLLLSVILMTGFFIAPASSEPLGCRCR--PPIP----RGCKAACHWGK
>Xylocopa_NODE_1472_length_5167_cov_6682.005086_g138_i2.p13
MDLLLRLILLLLSVILMTGFFIAPASSEPLGCRCR--PPIP----RGCKAACHWGK
>NODE_7581_length_1820_cov_40483.276487_g138_i12.p7
MDLLLRLILLLLSVILMTGFFIAPASSEPLGCRCR--PPIP----RGCKAACHWGK
>NODE_3180_length_3543_cov_3940.567947_g316_i2.p1
MDLLLRLILLLLSVILMT-FFIAPANSEPIACRCK--FGST----KPHTRRSRRFY
>Xylocopa_TRINITY_DN1_c0_g1_i1.p6
MDLLLRLILLLLSVILMT-FFIAPANSEPIACRCK--PPEP----KICFHICRKRG
>Xylocopa_NODE_19236_length_526_cov_94225.813163_g15043_i0.p3
MDLLLRLILLLLSVILMT-FFIAPANSEPIACRCK--PPEP----KICFHICRKRG
>Xylocopa_NODE_11225_length_1162_cov_51432.834688_g2195_i1.p4
MDLLLRLILLLLSVILMT-FFIAPANSEPIACRCK--PPEP----KICFHICRKRG
>Xylocopa_NODE_3030_length_3632_cov_15937.103998_g2195_i0.p11
MDLLLRLILLLLSVILMT-FFIAPANSEPIACRCK--PPEP----KICFHICRKRG
>Xylocopa_NODE_835_length_6390_cov_9000.415943_g618_i0.p10
MDLLLRLILLLLSVILMT-FFIAPANSEPIACRCK--PPEP----KICFHICRKRG
>Xylocopa_NODE_7581_length_1820_cov_40483.276487_g138_i12.p14
----------------MT-FFIAPANSEPIACRCK--PPEP----KICFHICRKRG
>spP01500APAM_APIME_Apamin_OSApis_mellifera
MISMLRCIYLFLSVILITSYFVTPVM--P--CNCK--APET----ALCARRCQQHG
>trA0A2A3EK62A0A2A3EK62_APICC_Apamin_OSApis_cerana_cerana
MISMLRCISLFLSVILITGYFVTPVMS----CNCK--APET----ALCARRCQQHG
>spQ6H2Z4MCDP_APICC_Mast_cell_degranulating_peptide_OSApis_cerana_cerana
MISMLRCTFFFVSVILITSYFVTPTMS--IKCNRKRHVIKP----HICRKICGKNG
>spP01499MCDP_APIME_Mast_cell_degranulating_peptide_OSApis_mellifera
MISMLRCTFFFLSVILITSYFVTPTMS--IKCNCKRHVIKP----HICRKICGKNG
>trA0A087ZPM2A0A087ZPM2_APIME_Mast_cell_degranulating_peptide_OSApis_mellifera
MISMLRCTFFFVSVILITSYFVTPTMS--IKCNCKRHVIKP----HICRKICGKNG
