# Supplementary material for: Venom profile of the European carpenter bee Xylocopa violacea: Evolutionary and applied considerations on its toxin components
Source: Toxicon X. 2022 Mar 10;14:100117. doi: 10.1016/j.toxcx.2022.100117 (PMC8927852; doi:10.1016/j.toxcx.2022.100117)
Supplement: Multimedia component 5 [file mmc5.zip › toxcx_00100117_SupplementaryFile_4_Apamin_mature_mmc5.fasta]

>sp|P04567|MCDP_BOMPE_Mast_cell_degranulating_peptide_OS=Bombus_pensylvanicus
CICKNGKPLPGFIGKICRKICMMQQ
>Xylocopa_TRINITY_DN1_c0_g1_i1.p8
CRCR--PPIP----RGCKAACHWGK
>Xylocopa_R663995.p6
CRCR--PPIP----RGCKAACHWGK
>Xylocopa_NODE_10042_length_1345_cov_20691.368992_g138_i17.p2
CRCR--PPIP----RGCKAACHWGK
>Xylocopa_NODE_5506_length_2432_cov_11853.814472_g138_i9.p8
CRCR--PPIP----RGCKAACHWGK
>Xylocopa_NODE_1472_length_5167_cov_6682.005086_g138_i2.p13
CRCR--PPIP----RGCKAACHWGK
>NODE_7581_length_1820_cov_40483.276487_g138_i12.p7
CRCR--PPIP----RGCKAACHWGK
>NODE_3180_length_3543_cov_3940.567947_g316_i2.p1
CRCK--FGST----KPHTRRSRRFY
>Xylocopa_TRINITY_DN1_c0_g1_i1.p6
CRCK--PPEP----KICFHICRKRG
>Xylocopa_NODE_19236_length_526_cov_94225.813163_g15043_i0.p3
CRCK--PPEP----KICFHICRKRG
>Xylocopa_NODE_11225_length_1162_cov_51432.834688_g2195_i1.p4
CRCK--PPEP----KICFHICRKRG
>Xylocopa_NODE_3030_length_3632_cov_15937.103998_g2195_i0.p11
CRCK--PPEP----KICFHICRKRG
>Xylocopa_NODE_835_length_6390_cov_9000.415943_g618_i0.p10
CRCK--PPEP----KICFHICRKRG
>Xylocopa_NODE_7581_length_1820_cov_40483.276487_g138_i12.p14
CRCK--PPEP----KICFHICRKRG
>sp|P01500|APAM_APIME_Apamin_OS=Apis_mellifera
CNCK--APET----ALCARRCQQHG
>tr|A0A2A3EK62|A0A2A3EK62_APICC_Apamin_OS=Apis_cerana_cerana
CNCK--APET----ALCARRCQQHG
>sp|Q6H2Z4|MCDP_APICC_Mast_cell_degranulating_peptide_OS=Apis_cerana_cerana
CNRKRHVIKP----HICRKICGKNG
>sp|P01499|MCDP_APIME_Mast_cell_degranulating_peptide_OS=Apis_mellifera
CNCKRHVIKP----HICRKICGKNG
>tr|A0A087ZPM2|A0A087ZPM2_APIME_Mast_cell_degranulating_peptide_OS=Apis_mellifera
CNCKRHVIKP----HICRKICGKNG
