# Supplementary material for: Venom profile of the European carpenter bee Xylocopa violacea: Evolutionary and applied considerations on its toxin components
Source: Toxicon X. 2022 Mar 10;14:100117. doi: 10.1016/j.toxcx.2022.100117 (PMC8927852; doi:10.1016/j.toxcx.2022.100117)
Supplement: Multimedia component 6 [file mmc6.zip › toxcx_00100117_SupplementaryFile_5_PhospholipaseA2_mmc6.fasta]

>Ixodes_sca_B7P603_CheAca
--------------------------------------------------------------------------MEPIGC-------------RTFLFALCVVIRTLVVVSAAGPGFPQTDACRFRCPGSTKPVPRP-----------------------AHRSSANGCGTGDFNIPASALP-HPEFETCCNRHDICYDT--CGENR-------------TLCDEIFEKCL---------------TGV---------------------------------CQTRA------------------------------------------------------
>Conus_mag_Q9TWL9_MolGas
----------------------------------------------------------------------------------------------------------------------------------QXPSTAE-----------------------LCKINSNAC-----SVPFSXIPCQKXFLAACDRHDTCYH---CGKH-FGFKQD--------DCDDAFFRDM---------------TAL---------------------------------CAHGTDD--EGXCPX--------------------------------------------
>Pandinus_imp_P0DKU2_CheSco
------------------------------------------------------------------------------------------------------------------------------------------------MVDLARRCSGSTEGRFLMWECTKWCGPGNNAKCESDLGPL-EADKCCRTHDHC-DYIASGETKYGITNYAFFTKLNCKCEEAFDRCLTEAYNKE-------EKESAKS----STKRLQNFYFGTYSPECYVVT----------------------------------------------------------------
>Apis_dor_Q7M4I5_HexHymApi
----------------------------------------------------------------------------------------------------------------------------------------------------------------IIYPGTLWCGHGNVSSSPDELGRFKHTDSCCRSHDMCPDVMSAGESKHGLTNTASHTRLSCDCDDKFYDCL---------------KNSSDTI---SSYFVGEMYFNILDTKCYKLEHPVTGCGKRTE----GRCLNYTV-------DKSKPKVYQWFDLRKY------------------
>Apis_mel_P00630_HexHymApi
--------------------------------------------------------------------------MQVV---LGSLFLLL-----------------------LSTSHGWQIR---------------DRIGDNELEE------------RIIYPGTLWCGHGNKSSGPNELGRFKHTDACCRTHDMCPDVMSAGESKHGLTNTASHTRLSCDCDDKFYDCL---------------KNSADTI---SSYFVGKMYFNLIDTKCYKLEHPVTGCGERTE----GRCLHYTV-------DKSKPKVYQWFDLRKY------------------
>Apis_cer_Q9BMK4_HexHymApi
----------------------------------------------------------------------------------------------------------------------------------------------------------------IIYPGTLWCGHGNVSSGPNELGRFKHTDACCRTHDMCPDVMSAGESKHGLTNTASHTRLSCDCDDTFYDCL---------------KNSGDKI---SSYFVGKMYFNLIDTKCYKLEHPVTGCGERTE----GRCLRYTV-------DKSKPKAYQWFDLRKY------------------
>Bombus_ter_P82971_HexHymApi
----------------------------------------------------------------------------------------------------------------------------------------------------------------IIFPGTLWCGNGNLANGTNQLGSWKETDSCCRTHDMCPDLIEAHGSKHGLTNAADYTRLSCECDEEFRRCL---------------HNSGDTV---SAGFVGRTYFTVLHTQCFRLDYPIVKCKVKSTI--LHRSKCYDF-------ETFAPKKYQWFDVLQY------------------
>sp|Q7M4I6|PA2_BOMPE Phospholipase A2 OS=Bombus pensylvanicus OX=28643 PE=1 SV=1
----------------------------------------------------------------------------------------------------------------------------------------------------------------IIYPGTLWCGNGNIANGTNELGLWKETDACCRTHDMCPDIIEAHGSKHGLTNPADYTRLNCECDEEFRHCL---------------HNSGDAV---SAAFVGRTYFTILGTQCFRLDYPIVKCKVKSTI--LRECKEYEF-------DTNAPQKYQWFDVLSY------------------
>Xylocopa_NODE_44804_length_226_cov_86890.754386_g40540_i0.p1
-------------------------------------------------------------------------------------------------------------------------------------------------------------------------------------------------------------------------RLNCDCDERFYHCL---------------KKSKET----GSGSVRWTYFSVLNTQCYRNEHPIVRCKKKGC----GLANDSRQVSLLGLPAGQQPTQE--------------------------
>sp|I7GQA7|PA2_XYLAI Phospholipase A(2) OS=Xylocopa appendiculata circumvolans OX=135722 GN=PLA2 PE=1 SV=1
--------------------------------------------------------------------------MHALRSSVLALWLCLHVSVRAWMTY-----------------------------------RSANGLDEYEPED------------RIIFVGTKWCGNGNVAEGPEDLGSLKETDACCREHDMCPDLIEAGQSKHGLTNTASYTRLNCACDEKFYNCL---------------KNSSET----GSGAVRFTYFTLLGTMCYRNEHPLI-CVKKGW----FSCSKYEL-------DQSQPKRYQWFDVSSNFAFPRMLT----------
>Xylocopa_NODE_38784_length_264_cov_0.804233_g35572_i0.p1
------------------------------------------------------------------------------------------------------------------------------------------------------------------------------------------------------------------------------------------------------KKSKET----GTGSGRWTYFSVLTTQCYRNEQPIESCKKKGW----FRCLDYQL-------DNIKPNRYQWFDVSSVQAFPRILI----------
>Xylocopa_NODE_37752_length_268_cov_0.787565_g34540_i0.p1
---------------------------------------------------------------------------------------------------------------------------------------------------------------------TKWCGNGNVAQVPQDLGSLKETDSCCRDHDMCPDINEAGKSKHNLTHSADYTRFNCDCDESFYHCL---------------KKSKET----VSGSVRWTYFSVLNTQC--------------------------------------------------------------------
>Xylocopa_NODE_5216_length_2369_cov_28625.392328_g1_i12.p1
MRWNWVVNWPGLFHINPWRPVECSGVPLRWKPPEGIVFRLAARRFRKEPAGFELFQASPLPRLLFSPALCFARTMHVLGSSVLALWLFHHVSVHAWMTY-----------------------------------RDENRIDEYERED------------RIIFPGTKWCGNGNVAQGPQDLGSLKETDACCRDHDMCPDIIEAGKSKHNLTNSADYTRLNCDCDERFYHCL---------------KKSKET----GSGSVRWTYFSVLNTQCYRNEHPIVRCKKKGW----FRCLDYQL-------DNSQPKRYQWFDVSSVQAFPRILI----------
>Bunodosoma_cai_P86780_CniAnt
-----------------------------------------------------------------------------------------------------------------GA---------------------------------------------TIMPGTLWCGKGNSAADYLQLGVWKDTAHCCRDHDGC------------------------------------------------------------------------------------------------------------------------------------------------
>Tribolium_cas_C0LTQ1_HexCol
--------------------------------------------------------------------------M----------WEVFRTQYHTKMRYFFPFVI-FSLI--YGKSNCVQII-----------WDNNVDFDSVEVEELGRSDQVRMPNWFFIFPGTKWCGAGNIAEDENDFGEFRDTDKCCRNHDLCPDIIEGYQSKHNLTNPSFFTRLNCECDEEFHKCL---------------KSVNSRV---STQ-IGQIYFTALGTQCYREDYPIVSCKKYSY-----------------------------------------------------
>Culex_qui_B0W2R2_HexDipCul
--------------------------------------------------------------------------M--------------------LILSILPIVWSFVLI---GNGSARQVLRNF------EPFDSEANEISENNSEEPRSNR-TVERINLTLPGTKWCGPGNTADDYEDLGKHEEEDKCCRDHDHC-DNIPAGEMKYGLTNDDYFTRLHCKCDRDFQQCL---------------KKINTTL----SNRLGSFYFAVRD-KCYKKQYPIVDCGEKKNMLFLRRCVRYVV-------NSSASREWQWFDLPFY------------------
>Pandinus_imp_P59888_CheSco
--------------------------------------------------------------------------M-------------------------------------HTPKHAIQRI-----------SKEEMEFFEGRCERMGEAD--------ETMWGTKWCGSGNEATDISELGYWSNLDSCCRTHDHC-DNIPSGQTKYGLTNEGKYTMMNCKCETAFEQCL---------------RNVTGGMEGPAAGFVRKTYFDLYGNGCYNVQCPSQRRLARSE-----ECPDGVA-------TYTGEAGYGAWAINKL------------------
>Mesobuthus_tam_Q6T178_CheSco
--------------------------------------------------------------------------M-------------------------------------HTPKHAIRRM-----------SKGEMEFFEGRCQRMGEAK--------RTMWGTKWCGSGNEAINYTDLGYFSNLDSCCRTHDHC-DSIPAGETKYGLTNEGKYTMMNCKCESAFEKCL---------------RDVRGILEGKAAAAVRKTYFDLYGNGCFNVKCPSGARSARSE-----ECTNGMA-------TYTGETGYGAWAINKL------------------
>Xylocopa_NODE_27622_length_332_cov_0.856031_g24410_i0.p1
------------------------------------------------------------------------------------------------------------------------------------------------------------------------------------------------DHDMCPDIIEAGKTKHNLTNSADYTRLNCDCDELL--LLLSIFLRSGYFLTFVMADPSKC----GTFYTRRCRFPVVAAMCPRV------CNGNX------------------------------------------------------
>TRINITY_DN1534_c0_g1_i1.p1
----------------------------------------------------------------------------------------------------------FV------------------------------------------------------------------------------------------DN--------------------------------------------------------ASGS-------------YRNEHPIVRCKKKGW----FRCLDYQLDNRR---NETNFRKFQGLEIVHQ--NPKMILLNSKGLNLEA
