# Supplementary material for: Venom profile of the European carpenter bee Xylocopa violacea: Evolutionary and applied considerations on its toxin components
Source: Toxicon X. 2022 Mar 10;14:100117. doi: 10.1016/j.toxcx.2022.100117 (PMC8927852; doi:10.1016/j.toxcx.2022.100117)
Supplement: Multimedia component 7 [file mmc7.zip › toxcx_00100117_SupplementaryFile_6_Icarapin_mmc7.fasta]

>tr|A0A6J0B3D7|A0A6J0B3D7_NEOLC icarapin-like OS=Neodiprion lecontei OX=441921 GN=LOC107216823 PE=4 SV=1
M-----------------------------------------KSAFRLLIFASALFAVAFAYP--------GARS--ASSESDEDFEK-------------VGPILVLSDDLE----DGFGG----------------------------------SFFSSFPN----NPFDGFLTR----MQNMMKRLREQVAA---SLPDLGSSDGLYDIPKIPEGANTTSTTKVINGHVVTVNETTYSDGDENSGTVLRVRVVDIKPVNETENP----DSED------VTTP-ANN---------EPPSSSSSSPDRSVESLE--DFSKNEIP-----DRLVA-I
>tr|A0A154NZT2|A0A154NZT2_DUFNO Icarapin-like OS=Dufourea novaeangliae OX=178035 GN=WN55_00669 PE=4 SV=1
MSAPSAPNHEILHLLFDSELGSRFSGVALKGLDDKSLEQIPCKALSAVWRLKGSGGAYSTTVSKNNYKIALGSR------DSDS-DESDNA-----------RTLLVLPPESK----DRFIRP-IPF-DLSD-MSLE-----DSLEA--------PS--WGWPNMFRSNPFGGWYSR----MHEYITSLRERVSDILSRIPE----DGVVSWGKIPEGANTTSTTKIIDGHVVTVNETTFRDGDDENGIVIRVRVIDVKPQNETILLT---ESTA--DGEVTTLP-TVTSRIPVETGTASSEVDRTTQSRSVETVE--DID-NEIPKN-QVDTLTA--
>tr|A0A0L7RK11|A0A0L7RK11_9HYME Icarapin-like (Fragment) OS=Habropoda laboriosa OX=597456 GN=WH47_01719 PE=4 SV=1
-------------------------------------------------------------LP--------GAL------DRDS-DERKDV-----------DTVLLLPSDAR----DRFIRPMAAF-DFPD-TSFD-----DSLES--------PS--W-----IRWNFFDTWYSS----IQATIKKWREDMSRILSRIPD----HGIVSLGKIPEGANTTSTTKIIDGHVVTINETTYMDGDDEYGTVIRVRVIDVKPQNETILMT---ESEA--DAEITTLP-TVTT-----TATATSKEERTTPLRSVETVE--DFD-NEIPKN-QVDTLTA--
>tr|A0A0M9AC21|A0A0M9AC21_9HYME Icarapin-like OS=Melipona quadrifasciata OX=166423 GN=WN51_08983 PE=4 SV=1
--------------------------------------------------------------------------------------------------------------------------------------------------------------------------MDDKMTE----LKDE-KRLRDQMAGILSHIPE----QGVVNWSKIPEGANTTSTTKVINGHVLTINETTYTDGNDEYSTLIRVRVIDVRPQNDTLLLT---ESEA--DAEVTTLP-TIT---------VTSKEDRTTPSRSVETVE--EFD-NEIPKN-QVDTLTA--
>tr|A0A6P8NK96|A0A6P8NK96_9HYME icarapin-like OS=Bombus bifarius OX=103933 GN=LOC117213551 PE=4 SV=1
M-----------------------------------------KTFAEVLLVAACFVAYTHSFP--------GAR------NADT-SDKNNV-----------DTVVVLPSDVG----SQMMS--AAF-DFPD-MSFDS--DSDSLES--------PT--WTWNRLFRSNFLDGWYSS----LQAHMKRIRDQMADILSRIPG----DGVMNWSKIPEGANTTSTTKIINGHVLTINETTYTDGDDEYSTLIRVRVIDVRPQNETILQT---ESE----AEVTTLP-TVTG-TGGTTGTDTNKVDRTTPSRSVETVE--EFD-NEIPKN-QVDTLTA--
>tr|A0A6P3DKZ7|A0A6P3DKZ7_BOMIM icarapin-like OS=Bombus impatiens OX=132113 GN=LOC100747836 PE=4 SV=1
M-----------------------------------------KTFAEVLLVAACFVAYTHSFP--------GAR------NADN-SDK-NV-----------DTVVVLPSDVG----SQMMS--AAF-DFPD-VSFDS--DSDSLES--------ST--WNWNRLFRSNFLDGWYSS----LQAHMKRIRDQMAGILSRIPG----DGVVNWSKIPEGANTTSTTKIINGHVLTINETTYTDGDDEYSTLIRVRVIDVRPQNETLLQT---ESEA--DAEVTTLP-TVTG-TGGTTGTDTSKVDRTTPSRSVETVE--EFD-NEIPKN-QVDTLTA--
>tr|A0A6J3KHK7|A0A6J3KHK7_9HYME icarapin-like OS=Bombus vosnesenskii OX=207650 GN=LOC117234375 PE=4 SV=1
M-----------------------------------------KTFAEVLLVAACFVAYTHSFP--------GAR------NADT-SDKNNV-----------DTVVVLPSDVG----SQMMS--AAF-DFPD-VSFDS--DSDSLES--------ST--WNWNRLFRSNFLDGWYSS----LQAHMKRIRDQMAGILSRIPG----DGVVNWSKIPEGANTTSTTKIINGHVLTINETTYTDGDDEYSTLIRVRVIDVRPQNETLLQT---ESEA--DAEITTLP-TVTG-TGGTTGTDTSKVDRTTPSRSVETVE--EFD-NEIPKN-QVDTLTA--
>tr|A0A6P3DA17|A0A6P3DA17_BOMTE icarapin-like OS=Bombus terrestris OX=30195 GN=LOC100642807 PE=4 SV=1
M-----------------------------------------KTFAEVLLVAACFVAYTHSFP--------GAR------NADT-SDKNNV-----------DTVVVLPSDVG----SQMMS--AAF-DFPD-VSFDS--DSDSLES--------ST--WNWNRLFRSNFLDGWYSS----LQAHMKRIRDQMAGILSRIPG----DGVVNWSKIPEGANTTSTTKIINGHVLTINETTYTDGDDEYSTLIRVRVIDVRPQNETLLQT---ENEA--DAEVTTLP-TVTG-TGGTTSTDTSKVDRTTPSRSVETVE--EFD-NEIPKN-QVDTLTA--
>tr|A0A2A3EKQ3|A0A2A3EKQ3_APICC Icarapin OS=Apis cerana cerana OX=94128 GN=APICC_02196 PE=4 SV=1
M------------------------------------------------------------------------------------------------------------------------------------------------------------------NVLRKDLL---IYDIIRAISAHMKKVREQMAGILSRIPE----QGVVNWNKIPEGANTTSTTKIIDGHVVTINETTYTDGSDDYSTLIRVRVIDVRPQNETILTT--VSSEA--DSDVTTLP-TFIG----------TNDTSTPSSRSIESVE--DFD-NEIPKN-QGDVLTA--
>tr|A0A096XH40|A0A096XH40_APICA Icarapin variant 7 (Fragment) OS=Apis mellifera carnica OX=88217 GN=icarapin PE=2 SV=1
-------------------------------------------------------------FP--------GAH------DEDSKEER--------------------------------------------------------------------------------------------------------------------------------------------------------------------------------------------------------------------KNETSTQSSRSVESVE--DFD-NEIPKN-QGDVLTA--
>tr|A0A096XH33|A0A096XH33_APICA Icarapin variant 4 (Fragment) OS=Apis mellifera carnica OX=88217 GN=icarapin PE=2 SV=1
-------------------------------------------------------------FP--------GAH------DEDSKEERKNV-----------DTVLVLPSIER----DQMMA--ATF-DFPS-LSFE--------------------------------------------------------------------------------------------------------------------------------------------DSDVTTLP-TLIG----------KNETSTQSSRSVESVE--DFD-NEIPKN-QGDVLTA--
>tr|A0A096XH35|A0A096XH35_APICA Icarapin variant 2 (Fragment) OS=Apis mellifera carnica OX=88217 GN=icarapin PE=2 SV=1
-------------------------------------------------------------FP--------GAH------DEDSKEERKNV-----------DTVLVLPSIER----DQMMA--ATF-DFPS-LSFE-----DSDEG--------SN--WNWNTLLRPNFLDGWYQTLQT----HMKKVREQMAGILSRIPE----QGVVNWNKIPEGANTTSTTKIIDGHVVTINETTYTDGSDDYSTLIRVRVIDVRPQNETILTT--VSSEA--DSDVTTLP-TLIG----------KNETSTQSSRSVESVE--DFD-NEIPKN-QGDVLTA--
>tr|A0A096XH57|A0A096XH57_APICA Icarapin variant 6 (Fragment) OS=Apis mellifera carnica OX=88217 GN=icarapin PE=2 SV=1
-------------------------------------------------------------FP--------GAH-------------------------------------------------------------------------------------------------------------------------------------------------------------------------------------------------------------DVTTLP-TLIG----------KNETSTQSSRSVESVE--DFD-NEIPKN-QGDVLTA--
>sp|Q5EF78|ICA_APICA Icarapin OS=Apis mellifera carnica OX=88217 PE=1 SV=2
M-----------------------------------------KTLG-VLFIAAWFIACTHSFP--------GAH------DEDSKEERKNV-----------DTVLVLPSIER----DQMMA--ATF-DFPS-LSFE-----DSDEG--------SN--WNWNTLLRPNFLDGWYQTLQSAISAHMKKVREQMAGILSRIPE----QGVVNWNKIPEGANTTSTTKIIDGHVVTINETTYTDGSDDYSTLIRVRVIDVRPQNETILTT--VSSEA--DSDVTTLP-TLIG----------KNETSTQSSRSVESVE--DFD-NEIPKN-QGDVLTA--
>sp|Q5BLY4|ICA_APIME Icarapin-like OS=Apis mellifera OX=7460 PE=2 SV=1
M-----------------------------------------KTLG-VLFIAAWFIACTHSFP--------GAH------DEDSKEERKNV-----------DTVLVLPSIER----DQMMA--ATF-DFPS-LSFE-----DSDEG--------SN--WNWNTLLRPNFLDGWYQTLQSAISAHMKKVREQMAGILSRIPE----QGVVNWNKIPEGANTTSTTKIIDGHVVTINETTYTDGSDDYSTLIRVRVIDVRPQNETILTT--VSSEA--DSDVTTLP-TLIG----------KNETSTQSSRSVESVE--DFD-NEIPKN-QGDVLTA--
>tr|A0A096XH51|A0A096XH51_APICA Icarapin variant 1 (Fragment) OS=Apis mellifera carnica OX=88217 GN=icarapin PE=2 SV=1
-------------------------------------------------------------FP--------GAH------DEDSKEERKNV-----------DTVLVLPSIER----DQMMA--ATF-DFPS-LSFE-----DSDEG--------SN--WNWNTLLRPNFLDGWYQTLQSAISAHMKKVREQMAGILSRIPE----QGVVNWNKIPEGANTTSTTKIIDGHVVTINETTYTDGSDDYSTLIRVRVIDVRPQNETILTT--VSSEA--DSDVTTLP-TLIG----------KNETSTQSSRSVESVE--DFD-NEIPKN-QGDVLTA--
>tr|A0A096XH32|A0A096XH32_APICA Icarapin variant 3 (Fragment) OS=Apis mellifera carnica OX=88217 GN=icarapin PE=2 SV=1
-------------------------------------------------------------FP--------GAH------DEDSKEERKNV-----------DTVLVLPSIER----DQM------------------------------------------------------------------------MAGILSRIPE----QGVVNWNKIPEGANTTSTTKIIDGHVVTINETTYTDGSDDYSTLIRVRVIDVRPQNETILTT--VSSEA--DSDVTTLP-TLIG----------KNETSTQSSRSVESVE--DFD-NEIPKN-QGDVLTA--
>tr|A0A096XH34|A0A096XH34_APICA Icarapin variant 5 (Fragment) OS=Apis mellifera carnica OX=88217 GN=icarapin PE=2 SV=1
-------------------------------------------------------------FP--------GAH------DEDSKEERKNV-----------DTVLVLPSIER----DQMMA--ATF-DFPS-LSF-----------------------------------------------------------------------------------------------------------------------------------------------------------------------------------E--DFD-NEIPKN-QGDVLTA--
>tr|F2YPF6|F2YPF6_APICE Icarapin OS=Apis cerana OX=7461 GN=ACCB00016.2 PE=2 SV=1
M-----------------------------------------KTLG-VLFIAAWFIACTHSFP--------GAH------DEDSKEERKNV-----------DTVLILPS-ER----DQMMA--ATF-DFPS-LSFE-----DSDES--------SN--WNWNTLLRPNFLDGWYQTLQSAISAHMKKVREQMAGILSRIPE----QGVVNWNKIPEGANTTSTTKIIDGHVVTINETTYTDGSDDYSTLIRVRVIDVRPQNETILTT--VSSEA--DSDVTTLP-TFIG----------TNDTSTPSSRSVESVE--DFD-NEIPKN-QGDVLTA--
>Xylocopa_TRINITY_DN7_c0_g1_i6.p1
M-----------------------------------------KTVGVVLLVVASLVASAYCFP--------GAR------DNSN-SDEKGL-----------DTVLVLPSDTR----DRVLG--GSV-DFLDGMGLD-----DSLEN--------PL--WNFSNLFRSSIMDRWYSN----LQANMKKLRDQLVGIFSRIPE----EGTVNWSKIPEGANTTSTTKIIDGHVVTINETRYTDSNDEFGSAFILRVIDVRPLNDTILQT---ESEA--GSEVTTLP-SNVT-TR-RGSDPANNEGRTTPSRSVETVE--DFE-NEIPKN-QVDTLTA-X
>Xylocopa_NODE_9056_length_1506_cov_6966.522398_g6487_i1.p1
M-----------------------------------------KTVGVVLLVVASLVASAYCFP--------GAR------DNSN-SDEKGL-----------DTVLVLPSDTR----DRVLG--GSV-DFLDGMGLD-----DSLEN--------PL--WNFSNLFRSSIMDRWYSN----LQANMKKLRDQLVGIFSRIPE----EGTVNWSKIPEGANTTSTTKIIDGHVVTINETRYTDSNDEFGSAFILRVIDVRPLNDTILQT---ESEA--GSEVTTLP-SNVT-TR-RGSDPANNEGRTTPSRSVETVE--DFE-NEIPKN-QVDTLTA-X
>tr|A0A096XH38|A0A096XH38_APICA Icarapin variant 9 (Fragment) OS=Apis mellifera carnica OX=88217 GN=icarapin PE=2 SV=1
-------------------------------------------------------------FP--------GAH------DEDS-KER--------------------------------------------------------------------------------------------------------------------------------------------------------------------------------------------------TLP-LP-------------------------------------PRS-SMDTW----
>tr|A0A195ECS0|A0A195ECS0_9HYME Icarapin-like protein OS=Trachymyrmex cornetzi OX=471704 GN=ALC57_04791 PE=4 SV=1
M-----------------Q-----------------------K--------GNRLTEIDTYTP--------ARQCELTTTELDNRWKRHDLA--GDVNISWHDLIFILTSLCHF--RPRIPN---PF-EEED----N-----DDPYF--------FTPQFQFPML----------------FERIIQNLRRTFSGDITSLFH-------ETNIPIPEGANTTSTTKIIDGHVVTLNETTYSRGNENGDISFRIRIIDVKPLNETEVI----GGGS------TEQP-S------------------EPDPGSRETVE--EFN-NEIPKN--TETLTA--
>tr|A0A151INR3|A0A151INR3_9HYME Icarapin-like protein OS=Cyphomyrmex costatus OX=456900 GN=ALC62_01911 PE=4 SV=1
M-----------------Q-----------------------K--------GNRLTEIDTYTP--------ARQCELTTTELDNRWKCHDLTGRGDANNRWHNLIFILTLLSR----PRRLG----Y-DSSD----E-----DDLDS--------MGFDIAMPNF----------------FSDTINRLRQNLLNYFWTIPD-------ITSFKAPEGANTTSTTKIINGHVVTINETTFVSGDNNSGTVFRIRTVDVKPQNETEVI-----GGS------TEQP-SVR---------------PEPESDSRETVE--EFN-NEIPKN--TETLTA--
>tr|A0A195AZS0|A0A195AZS0_9HYME Icarapin-like protein OS=Atta colombica OX=520822 GN=ALC53_11744 PE=4 SV=1
M-----------------Q-----------------------K--------GNRLTEIDTYTP--------ARQCELTTTELDNRWKRHDLA--GDVSISWHDLIFILASLCH----YRSLG----Y-DSSD----E-----DDIET---------SFDFAMPNL----------------FSDTINRIRQNFLNYFWTIPD-------MTNFSTPEGANTTSTVKIINGHVVTINETVYSKNDSNGGAVFRVRIIDVKPQNETEVI----GGGS------TEQP-SVR---------------SEPDPESRETVE--EFN-NEISKN--TETLTA--
>tr|A0A195EUQ8|A0A195EUQ8_9HYME Icarapin-like protein OS=Trachymyrmex septentrionalis OX=34720 GN=ALC56_13748 PE=4 SV=1
M-----------------Q-----------------------K--------GNRLTEIDTYTP--------ARQCELTTTELDNRWKRHDLA--GDVSISWHDLIFILTSLCR-------LG----Y-DASD----E-----DDIET--------MNFDFAMPSF----------------FSDTLTRLKQNLFNFFWNMSD--------TEFSIPPGANTTSTVKIIDGHVVTINETVYSKNDSNGGAVFRIRIIDVKPQNETEVI----GGGS------TEQP-SVR---------------PEPDSESREIVE--EFN-NEISKN--TETLTA--
>tr|A0A151WPY9|A0A151WPY9_9HYME Icarapin-like protein OS=Trachymyrmex zeteki OX=64791 GN=ALC60_11046 PE=4 SV=1
M---------I-------RLAPFY------------------NTIILWLQVQEALISLKDELK--------GAYYTLRTLD---KQIRQQLL--DD----------------HFLFKEGRSG----Y-DSSD----E-----DDFDT--------MSFDFAMPN-----------------FYDTIIKLRETLSNYFLNMPD-------M-NFKIPEGANTTSTVKIINGHVVTINETTYTSGDDISGTMFRIRTVDVKPQNGTELI----GGGN------TEQP--SV---------------RPE-PESRETVE--EFN-NEISKN--TETLTA--
>tr|A0A6I9WTH3|A0A6I9WTH3_9HYME icarapin-like OS=Pogonomyrmex barbatus OX=144034 GN=LOC105432574 PE=4 SV=1
---------------------------------------------------------------------------------------------------------------------------------------------------------------FSLL-F----------------LFSAFNKLRQHLLNYFWDMPD-------MSN--IPEGANTTSTVKIINGHVVTINETTYSSGDDMSGTAFRIRIIDVKPLNDTDAIA---GGNA--GP--NAGP-TTV---------------NPETPESRETVE--DFN-NEISKS--TDTLTA--
>tr|A0A6J1Q1S6|A0A6J1Q1S6_9HYME icarapin-like OS=Temnothorax curvispinosus OX=300111 GN=LOC112457351 PE=4 SV=1
M-----------------------------------------KTFVYVLLVAACFVACARGFP--------SIG----------------------------------------------------Y-DSSD----E---DRDDFDT--------VAFDFAMPNL----------------FSDTLQRLRQNLLNYFWNMPD-------ITDVKIPEGANTTSTTKIINGHVVTVNETTYMTGDALSGTAFRIRIIDVKPQNDTELTR---DGG-------NAGPESTV---------------KPEPSESRETVE--DLN-NEISKN--VETLTA--
>tr|A0A6P3XMN5|A0A6P3XMN5_DINQU icarapin-like OS=Dinoponera quadriceps OX=609295 GN=LOC106746898 PE=4 SV=1
M-----------------------------------------KAF--VLLVATCLVACAYAVP--------SGR------------------------------------------------------RDSS----E-----DNFDD--------Y-IDDGWP-Y----------------FRETLNALREQMLQWFWNVPD-------FTNMPIPEGANTTSTVKVVDGHMVTINETTYSSGDKNGGTAFRIRIIDVKPLNDTLPPV---GSDA------NTTP-GTT---------------SPQNPESAETVE--DFN-NEISKN-GGDTLNA--
>tr|A0A348G5W7|A0A348G5W7_ODOMO Icarapin OS=Odontomachus monticola OX=613454 GN=ICA_OM PE=2 SV=1
M-----------------------------------------KAFVHVLLAATCLVACAHALP--------GGR------------------------------------------------------RDSN----E-----DDFED--------MSFDFAMPDF----------------FADTMHRIRQNLLNYFWNMPD-------ITNIKVPDGANTTSTVKIIDGHVVTINETTYTSGDDSSGTAFRIRIIDVKPQNDTLPPI---GSDA------NTTP-RAI---------------ATENPGSAETVE--DFN-NEISKNGGGDTLNA--
>tr|A0A026WJQ2|A0A026WJQ2_OOCBI Icarapin-like protein (Fragment) OS=Ooceraea biroi OX=2015173 GN=X777_03520 PE=4 SV=1
F-----------------------------------------------------------------------------------------------------------------------------F-------------------------------------L----------------LSETMTRLRNNLMSYFWNLPD-------ITNMKIPEGANTTSTVKIIDGHVVTINETTYSSGDANSNTAFRIRIIDVKPQNETVPAI---GGGG------NAEP-TTV---------------RAEAPESAESVE--DFN-NEIPKN--ADTLTA--
>tr|A0A0J7KTR0|A0A0J7KTR0_LASNI Icarapin-like protein OS=Lasius niger OX=67767 GN=RF55_6180 PE=4 SV=1
M-----------------------------------------K------------------------------------------------------------------------------------------------------------------------------------------RNESLNRLRQNLMNYFWNMPD-------ITDIPIPEGANTTSTTKIINGHVVTINETTYTSGDENGGTAFRIRIIDVKPENDTLPVI---GGG-------NAEP-TTV---------------KAEAAESVETVE--DFN-NEIPNQ--KDVLTA--
>tr|A0A1W6EVN7|A0A1W6EVN7_AMPCP Icarapin-like protein OS=Ampulex compressa OX=860918 PE=2 SV=1
M-----------------------------------------RAFGGVLLVAACLLASVIAYP--------GVSR--DASDSDKADESGRP-----------DTVLVLSGRPS----RNIFG----E-DFSD-RTAD-----DDSS-------------YFFPMSI-SSMEES--------WQDFMAGIRQRMRDLMMNMSG-------MINFSVPEGANTTSTVKIIDGHVVTINETVYDNDSGWDHSFVRVRVVDVKPLDNATTVP---DNAA--GVD-TTTP-FAT---------PDGQESTTLGERSIETVE--DLN-NEIPKN---DDLQA--
>tr|W8BKM8|W8BKM8_CERCA Icarapin-like OS=Ceratitis capitata OX=7213 GN=ICA PE=2 SV=1
M-----------------------------------------KLFIG-LLLASVALGAVFGLP--------AGS------PSDD------------------AEVIDVPRRQG----ANRRG----YDEDSD----EGSAGETDFRDFKGVIDTGVGYPFLQPHPLPFSFNLGFFDA----FEDIFQRLRNQLWS--QALPD-----GETISSLDPSKGNTTSTVKVVDGHKIEVNETVYGDGDN----LFKVRLVNIRPIGSDEDVAETPEANANGPNPVTSAP--------------TKGAEESESDERREPLEKNSYE-NEIKRN--IDEPEVKY
>tr|A0A0A1XB38|A0A0A1XB38_ZEUCU Icarapin-like OS=Zeugodacus cucurbitae OX=28588 GN=ICA_1 PE=4 SV=1
M-----------------------------------------KFLIG-LLVASLAVGGVLCVP--------AGS------PRDD------------------AEVIDVPRRHS----Y----------ANSD----ESSAGEPDFKDFKGVIDTGVGYPFLQPHPLPFSFNLGFFDA----FEDIFRRLRSQLWS---STED-------GLGSFDSSKGNTTSTVKVVDGHKIEVNETVYGDADN----LFKVRLVNIRPLESGEEVDETPDAKTPNGNPVTSAP--------------NKNAEESESDERREPLEKNSYE-NEIKHN--IDDPEVKY
>tr|A0A034VEA8|A0A034VEA8_BACDO Icarapin-like protein OS=Bactrocera dorsalis OX=27457 GN=ICA PE=4 SV=1
M-----------------------------------------KFLIG-LLVASLAVSGVLCLP--------AGS------PSDD------------------AEVINVPRRHS----T----------VDSD----ESSAGEPDFKDFRGVIDTGVGYPFLQPHPLPFSFNLGFFDA----FEDIFRRLSSQIWP---ST-D-------ELGAFDTSKGNTTSTVKVVDGHKIEVNETVYGDADN----LFKVRLVNIRPLESGEDVAETPDAKA--GNPVTSAP--------------NKKNDESESDERREPLEKNSYE-NEIKHN--IDDPEVKY
>tr|A0A0K8UPJ0|A0A0K8UPJ0_BACLA Icarapin-like (Fragment) OS=Bactrocera latifrons OX=174628 GN=ICA_0 PE=4 SV=1
------------------------------------------------------------------------------------------------------------PRRHS----T----------DDSD----ESSAGEPDFKDFRGVIDTGVGYPFLQPHPLPFSFNLGFFDA----FEDIFRRLSSQIWP---ST-D-------ELGAFDTSKGNTTSTVKVVDGHKVEVNETVYGDGDN----LFKVRLVNIRPLESGEDVAETPDAKA--GNPVTSAP--------------NKQDDESESDERREPLEKNSYE-NEIKHN--IDDPEVKY
