# Supplementary material for: Venom profile of the European carpenter bee Xylocopa violacea: Evolutionary and applied considerations on its toxin components
Source: Toxicon X. 2022 Mar 10;14:100117. doi: 10.1016/j.toxcx.2022.100117 (PMC8927852; doi:10.1016/j.toxcx.2022.100117)
Supplement: Multimedia component 8 [file mmc8.zip › toxcx_00100117_SupplementaryFile_7_VenomAllergen_CAP_mmc8.fasta]

>Ethmostigmus_rub_GASI01000039_MyrChi
---------------------------MKF---------L----VPLI-L--------FSVIELIQ----------------------------------------------------------------------------------------------SG------------------------------MGC-----------------------NLMARGMTNEAKKQILDL-------------------HNKARQKIANGQEK----------GFP-KASNMKELQWDNELENYAQKNAELCQF--------K-----H-SPKEGRKTSKYT--GFGENVYSGTAQG----------PV-EA--LASRAADAWY-KEVKD--VTPSVLKSYQS----KSGGPVIGHYTQMIWANTEAIGCGYAKDA---K-----T-K----------------ANYIFCNYAPSGNYPG------APAYKEG----------------------------------
>Cormocephalus_wes_GASL01000013_MyrChil
---------------------------MKF---------L--DIFAVT----------VFLFFQLR----------------------------------------------------------------------------------------------SG------------------------------LCC-----------------------RISERGLDANLKAQMLDL-------------------HNKARQKVANGQQA----------GQP-SASNMKELAWDDEIAANAQRAVEKCVF--------Q-----H-TSRDQMVTRKYK--VVGENIYMGSYAN-----------------PLQKAMELWF-GEVKD--VTPSLVKKFDF-----YGPAVIGHYTQLVWAETEAVGCGYIKSA---D-----D-G----------------QSYVFCQYAPAGNYQD------EPVYKQG----------------------------------
>Scolopendra__mor_GASH01000042_MyrChi
---------------------------M-----------L--LVSPLL-L--------FLSFQILK----------------------------------------------------------------------------------------------SG------------------------------MGC-----------------------DIKARGLDANMKKMILDL-------------------HNKARQKVANGQQS----------GQP-SAANMKELHWDDEIAANAQKSAEKCVF--------Q-----H-TAKNLRVTNKYT--YLGENIYMGSYPD-----------------PVPRSVNAWY-DEVKD--VAPAVVKSFSS------GGPMIGHYTQMVWADTESLGCGLVTAS---D-----R------------------NSYLFCQYGPGGNYRG------EPIYKQG----------------------------------
>Scolopendra__alt_GASK01000008_MyrChi
---------------------------MNI---------L--LSSTLF-V--------LLMFQIIG----------------------------------------------------------------------------------------------SG------------------------------MGC-----------------------DMKVRGLDANMKKMILDL-------------------HNKKRQIVANGQQS----------GQP-SAANMKELHWDDEIAANAQRSAETCVF--------E-----H-TAKSLRKTTKYS--YLGENIYKGSYPD-----------------PIPRSVNAWY-DEVKD--VTPAVVKSFSS------GGPMIGHYTQMVWANTEALGCGLVTAS---D-----R------------------NSYLFCQYGPGGNYRS------QPIYKQG----------------------------------
>Scolopendra__deh_KC144414.1_MyrChi
---------------------------MNT---------F--LMFLLF-V--------CAVFEILG----------------------------------------------------------------------------------------------SG------------------------------MGC-----------------------DMKVRGLDANMKKMILDL-------------------HNKKRQIVANGQQS----------GQP-SAANMKELHWDDEIAANAQRSAETCVF--------Q-----H-TAKNLRKSSKYN--YLGENIYKGSYPD-----------------PIPRSVNAWY-DEVKD--VTPAVVKSFSS------GGPMIGHYTQMVWANTEALGCGLVTAS---D-----R------------------NSYLFCQYGPGGNYRS------QPIYKQG----------------------------------
>Ethmostigmus_rub_GASI01000040_MyrChi
--------------------------------------------MILS-T--------LGVLIFLQ--------------------------------------------------------------------------Y----------QVH------QG------------------------------QAC-----------------------KITDRGLDDATKAKLVDL-------------------HNQMRLKVALGKQP----------NQP-PASNMKELHWDNELAAKAQEWANTCSQ--------D-----H-TPDEESNTKKYE--GFGQNIYWSTSPS----------SM-NS--QAEGAVKMWY-DEVKD--LNPAEVKAFV-------GDDDVGHYTQMIWADTEAVGCGYVRQA---E-----D-K----------------STNLFCNYGPGGNIEG------YPIYEIG----------------------------------
>Pachycondyla_chi_C0ITL3_HexHymFor
----------------------------------------------------------------------------------------------------------------------------------------------TEG-G----AVHTMCQY-TSPQPS--------------------------PNCG----------------------TYSNAHITAADKETILKV-------------------HNDERQKVKAGQETR-----GNPGPQP-AASNMPDLTWDNELAAIAQRWVNQCKI--------G-----H-D--GCRNVERYQ---VGQNIAMSGSTA----------KG-PC--NMNNLVQMWI-NEVNA--LNAADVSSMPS---DGNYFMKIGHYTQLVWGKTTKVGCGIIQFL---D-----G-K--------FY------KCYLACNYGPAGNMFG------APIYQ------------------------------------
>Solenopsis__inv_P35778_HexHymFor
---------------------------MEL------IVSI----LWLA-I--------TAENLANT----------------------------------LATNYCN---------------------LQS----------CKRN-N----AIHTMCQY-TSPTPG--------------------------PMCL----------------------EYSNVGFTDAEKDAIVNK-------------------HNELRQRVASGKEMR-----GTNGPQP-PAVKMPNLTWDPELATIAQRWANQCTF--------E-----H-D--ACRNVERFA---VGQNIAATSSSG----------KN-KS--TPNEMILLWY-NEVKD--FDNRWISSFPS---DDNILMKVGHYTQIVWAKTTKIGCGRIMFK---EP----D-N--------WT------KHYLVCNYGPAGNVLG------APIYEIK----------------------------------
>Solenopsis_ric_P35779_HexHymFor
------------------------------------------------------------------------------------------------------TNYCN---------------------LQS----------CKRN-N----AIHTMCQY-TSPTPG--------------------------PMCL----------------------EYSNVGFTDAEKDAIVNK-------------------HNELRQRVASGKEMR-----GTNGPQP-PAVKMPNLTWDPELATIAQRWANQCTF--------E-----H-D--ACRNVERFA---VGQNIAATSSSG----------KN-KS--TLSDMILLWY-NEVKD--FDNRWISSFPS---DGNILMHVGHYTQIVWAKTKKIGCGRIMFK---E-----D-N--------WN------KHYLVCNYGPAGNVLG------AQIYEIK----------------------------------
>Rhynchium__bru_B2MVK7_HexHymVes
---------------------------MTK------IDLL----ARVF-V--------IATIIALA----------------------------------TAVDYYK---------------------LK-----------CPPK------TKHTMCIYGTNSHPS--------------------------RNCG----------------------VVKGSGPTDQEKREILKE-------------------HNDYGHKVASGEEKR-----GVNGGQP-AAKNMEDMTWDDELAKVAQTWANQCTI--------N-----H-D--KCRSVSRFS---VGQNLASKSTTG----------ND-FP--PVVELIQLWE-NEVSD--FDKNNIKSLP-----ASGISKTGHYTQMVWAKSNKLGCGSIKHH---K-----D-G--------WN------KHFLVCNYGPSGNYLG------QSVYEV-----------------------------------
>Polybia_pau_D4P2Y4_HexHymVes
--------------------------------------------------------------------------------------------------------------------------------------------------------------YGESTKPS--------------------------SKCNK--------------------VSITSVGVTEEEKKLIVDE-------------------HNRFRQKVAQGLETR-----GNPGPQP-AASDMNNLVWNDELAYIAQVWASQCQF-------FV-----H-D--KCRNTAQYQ---VGQNIAYSASTA----------A--YP--GIVSLIVLWE-NEVKD--FNYSQGIT-------KENFSKVGH---------------------------------------------------------------------------------------------------------------
>Polybia_pau_P86686_HexHymVes
------------------------------------------------------------------------------------------------------NKYCN---------------------IK-----------CSK-------VAHTVCQTGESTKPSS-------------------------KNCAK--------------------VSITSVGVTEEEKKLIVDE-------------------HNRFRQKVAQGLETR-----GNPGPQP-AASDMNNLVWNDELAYIAQVWASQCQF-------FV-----H-D--KCRNTAQYQ---VGQNIAYSASTA----------A--YP--GVVKLIVLWE-NEVKD--FNYNTGIT-------KENFAKVGHYTQVVWAKTKEVGCGSIKYI---E-----K-G--------MK------SHYLVCNYGPAGNVLG------AQIYEIK----------------------------------
>Polistes_dom_P81656_HexHymVes
---------------------------MKISC-------L----ICLV-I--------VLTIIHLS----------------------------------QANDYCK---------------------IK-----------CSS-------GVHTVCQYGESTKPS--------------------------KNCAG--------------------KLIKSVGPTEEEKKLIVEE-------------------HNRFRQKVAKGLETR-----GNPGPQP-AASNMNNLVWNDELAKIAQVWASQCQI-------LV-----H-D--KCRNTEKYQ---VGQNIAYAGSSN----------H--FP--SVTKLIQLWE-NEVKD--FNYNTGIT-------NKNFGKVGHYTQMVWGNTKEVGCGSLKYV---E-----K-N--------MQ------IHYLICNYGPAGNYLG------QPIYTKK----------------------------------
>Polistes__dom_P81656_HexHymVes
---------------------------MKISC-------L----ICLV-I--------VLTIIHLS----------------------------------QANDYCK---------------------IK-----------CSS-------GVHTVCQYGESTKPS--------------------------KNCAG--------------------KLIKSVGPTEEEKKLIVEE-------------------HNRFRQKVAKGLETR-----GNPGPQP-AASNMNNLVWNDELAKIAQVWASQCQI-------LV-----H-D--KCRNTEKYQ---VGQNIAYAGSSN----------H--FP--SVTKLIQLWE-NEVKD--FNYNTGIT-------NKNFGKVGHYTQMVWGNTKEVGCGSLKYV---E-----K-N--------MQ------IHYLICNYGPAGNYLG------QPIYTKK----------------------------------
>Polistes__ann_Q05109_HexHymVes
--------------------------------------------------------------------------------------------------SSQGVDYCK---------------------IK-----------CPS-------GIHTVCQYGESTKPS--------------------------KNCAG--------------------KVIKSVGPTEEEKKLIVSE-------------------HNRFRQKVAQGLETR-----GNPGPQP-AASDMNDLVWNDELAHIAQVWASQCQF-------LV-----H-D--KCRNTAKYP---VGQNIAYAGGSN-------------LP--DVVSLIKLWE-NEVKD--FNYNTGIT-------KQNFAKIGHYTQMVWGKTKEIGCGSLKYM---E-----N-N--------MQ------NHYLICNYGPAGNYLG------QLPYTKK----------------------------------
>Polistes_fus_P35780_HexHymVes
------------------------------------------------------------------------------------------------------VDYCK---------------------IK-----------CSS-------GIHTVCQYGESTKPS--------------------------KNCAD--------------------KVIKSVGPTEEEKKLIVNE-------------------HNRFRQKVAQGLETR-----GNPGPQP-AASDMNNLVWNDELAHIAQVWASQCQI-------LV-----H-D--KCRNTAKYQ---VGQNIAYAGGSK-------------LP--DVVSLIKLWE-NEVKD--FNYNKGIT-------KQNFGKVGHYTQMIWAKTKEIGCGSLKYM---K-----N-N--------MQ------HHYLICNYGPAGNYLG------QLPYTKK----------------------------------
>Vespula_squ_P35786_HexHymVes
------------------------------------------------------------------------------------------------------VDYCK---------------------IK-----------CLK--G----GVHTACKYGTSTKP----------------------------NCGN--------------------MVVKSYGVTQAEKQEILKI-------------------HNDFRNKVARGLETR-----GNPGPQP-PAKNMNNLVWNNELANIAQIWASQCKY--------G-----H-D--TCKDTTKYN---VGQNIAVSSSTA----------AV-YE--NVGNLVKAWE-NEVKD--FNPTISWE-------QNEFKKIGHYTQMVWAKTKEIGCGSIKYV---D-----N-N--------WY------THYLVCNYGPAGNFGN------QEVYERK----------------------------------
>Vespula_mac_Q2L6Z1_HexHymVes
---------------------------MEISG-------L----VYLI-I--------IVTIIDLP--------------------------------YGKANNYCK---------------------IK-----------CLK--G----GVHTACKYG-SLKP----------------------------NCGN--------------------KVVVSYGLTKQEKQDILKE-------------------HNDFRQKVARGLETR-----GNPGPQP-PAKNMKNLVWNDELAYVAQVWANQCQY--------G-----H-D--TCRDVAKYQ---VGQNVALTGSTA----------AK-YE--NPVNLVKMWE-NEVKD--YNPKKKFS-------ENNFIKIGHYTQMVWANTKEIGCGSMKYT---E-----N-K--------WH------YHYLVCNYGPSGNFGN------EELYQTK----------------------------------
>Vespula_vul_Q05110_HexHymVes
---------------------------MEISG-------L----VYLI-I--------IVTIIDLP--------------------------------YGKANNYCK---------------------IK-----------CLK--G----GVHTACKYG-SLKP----------------------------NCGN--------------------KVVVSYGLTKQEKQDILKE-------------------HNDFRQKIARGLETR-----GNPGPQP-PAKNMKNLVWNDELAYVAQVWANQCQY--------G-----H-D--TCRDVAKYQ---VGQNVALTGSTA----------AK-YD--DPVKLVKMWE-DEVKD--YNPKKKFS-------GNDFLKTGHYTQMVWANTKEVGCGSIKYI---Q-----E-K--------WH------KHYLVCNYGPSGNFMN------EELYQTK----------------------------------
>Vespula_ger_spP35784_HexHymVes
------------------------------------------------------------------------------------------------------NNYCK---------------------IK-----------CLK--G----GVHTACKYE-SLKP----------------------------NCAN--------------------KKVVAYGLTKQEKQDILKE-------------------HNDFRQKIARGLETR-----GNPGPQP-PAKNMKNLVWSDELAYIAQVWANQCQY--------G-----H-D--TCRDVAKYP---VGQNVALTGSTA----------AK-YD--NPVKLVKMWE-DEVKD--YNPKKKFS-------ENNFLKIGHYTQMVWANTKEVGCGSIKYI---Q-----D-K--------WH------KHYLVCNYGPSGNFGN------EELYQTK----------------------------------
>Vespa_cra_P35782_HexHymVes
------------------------------------------------------------------------------------------------------NNYCK---------------------IK-----------CRS-------GIHTLCKYGTSTKP----------------------------NCGK--------------------NVVKASGLTKQENLEILKQ-------------------HNEFRQKVARGLETR-----GNPGPQP-PAKSMNTLVWNDELAQIAQVWANQCNY--------G-----H-D--NCRNSAKYS---VGQNIAEGSTSA----------DN-FV--NVSNMVKMWE-DEVKD--YQY--GSP-------KNKLNKVGHYTQMVWAKTKEIGCGSEDYI---E-----D-G--------WH------RHYLVCNYGPAGNVGN------EPIYERK----------------------------------
>Vespa_man_P81657_HexHymVes
------------------------------------------------------------------------------------------------------NNYCK---------------------IK-----------CRS-------GIHTLCKFGISTKP----------------------------NCGK--------------------NVVKASGLTKAEKLEILKQ-------------------HNEFRQKVARGLETR-----GKPGPQP-PAKSMNTLVWNDELAQIAQVWAGQCDY--------G-----H-D--VCRNTAKYS---VGQNIAENGSTA----------AS-FA--SVSNMVQMWA-DEVKN--YQY--GST-------KNKLIEVGHYTQMVWAKTKEIGCGSIKYI---E-----N-G--------WH------RHYLVCNYGPAGNIGN------EPIYERK----------------------------------
>Vespa_mag_P86870_HexHymVes
---------------------------MKISG-------F----VYLI-L--------ITTIINLS--------------------------------FSEANNYCK---------------------IK-----------CRS-------GIHTLCKFGISTKP----------------------------NCGK--------------------NVVKGSGLTKAEKLEILKQ-------------------HNEFRQKVARGLETR-----GKPGPQP-PAKSMNTLVWNDELAQIAQVWASQCKY--------G-----H-D--DCRNTAKHS---VGQNIAQQSTTA----------AS-FG--SVSNMVQMWA-DEVKN--YQY--GST-------KNKLIEVGHYTQMVWAKTKEIGCGSIKYI---E-----N-G--------WH------RHYLVCNYGPAGNIGN------EPIYEKK----------------------------------
>Dolichovespula_mac_HexHymVes
---------------------------MEIGG-------L----VYLI-L--------IITIINLS--------------------------------FGETNNYCK---------------------IK-----------CRK-------GIHTLCKFGTSMKP----------------------------NCGR--------------------NVVKAYGLTNDEKNEILKR-------------------HNDFRQNVAKGLETR-----GKPGPQP-PAKNMNVLVWNDELAKIAQTWANQCDF--------N-----H-D--DCRNTAKYQ---VGQNIAISSTTA----------TQ-FD--RPSKLIKQWE-DEVTE--FNYKVGLQ-------NSNFRKVGHYTQMVWGKTKEIGCGSIKYI---E-----D-N--------WY------THYLVCNYGPGGNDFN------QPIYERK----------------------------------
>Dolichovespula_mac_P10737_HexHymVes
------------------------------------------------------------PIINLS--------------------------------FGEANNYCK---------------------IK-----------CSR-------GIHTLCKFGTSMKP----------------------------NCGS--------------------KLVKVHGVSNDEKNEIVNR-------------------HNQFRQKVAKGLETR-----GNPGPQP-PAKNMNVLVWNDELAKIAQTWANQCSF--------G-----H-D--QCRNTEKYQ---VGQNVAIASTTG----------NS-YA--TMSKLIEMWE-NEVKD--FNPKKGTMG------DNNFSKVGHYTQMVWGKTKEIGCGSVKYI---E-----N-N--------WH------THYLVCNYGPAGNYMD------QPIYERK----------------------------------
>Dolichovespula__are_Q05108_HexHymVes
------------------------------------------------------------------------------------------------------NNYCK---------------------I------------CPK-------GTHTLCKYGTSMKP----------------------------NCGG--------------------KIVKSYGVTNDEKNEIVKR-------------------HNEFRQKVAQGLETR-----GNPGPQP-PAKNMNLLVWNDELAKIAQTWANQCNF--------G-----H-D--QCRNTAKYP---VGQNVAIASTTG----------NS-YQ--TMSYLIKMWE-DEVKD--YNPHKDLM-------HNNFSKVGHYTQMVWGKTKEIGCGSVKYI---E-----N-K--------WH------THYLVCNYGPAGNYMN------QPVYERK----------------------------------
>Xylocopa_TRINITY_DN53_c0_g1_i1.p1
VINTTVYVRDTFMFHRLVASSIRRKLTMKR---------F----LCFT-I--------VVALVATS-V--------------------------------TAID-CK---------------------KNS----------CLAK-G----QQHTLCKY-PSSSPA--------------------------PACG----------------------KVISVGFTNAEKNEMVQK-------------------HNSLRAYVAAGKETR-----GNPGPQP-PAKNMKTMVWDDDLANVAQRWANQCQF--------G-----H-D--ACRDDSRYY---VGQNVAMTSTTG----------TV-AT--KPSDIALMWY-NEVKQ--MDRNQVRKLT-------NINGVGHYTQLVWADSDRLGCGKVVYE---K-----N-N--------WK------TYYVVCNYGPGGNIMG------LPIYKFNNX--------------------------------
>Acromyrmex_ech_F4WYD5_HexHymFor
---------------------------------------------------------------------------------------------------------------------------------------------------------------------------------------------------------------------------MVNNDLDEEDIEEVLES-------------------HNRYRVVIANGKESR-----GNPGPQP-AARTMMELIWDDELAVIARRWALQCKL-------FE-----K-D--QCRDVGK-------------------------------------------------------------------------------------------------------------------------------------------------------------------------------------------
>tr|A0A6P3U206|A0A6P3U206_BOMTE venom allergen 5-like OS=Bombus terrestris OX=30195 GN=LOC100650154 PE=4 SV=1
---------------------------MEI--------------DLLT----------LYQIMEIH----------------------------------------------------------------------------------------------DTDG----------------------------TRCV----------------------NLQHTDLNEKDIETILDW-------------------HNVYRNTVANGDEER-----GNPGPQR-PAKFMMELIWDDELAHIARRWVVQCNL-------LE-----K-D--QCRDVGK-------------------------------------------------------------------------------------------------------------------------------------------------------------------------------------------
>Daphnia_mag_A0A0N8DX76_CruClaDap Venom allergen OS=Daphnia magna PE=4 SV=1
---------------------------MMI---------L----HPFV-T--------FLAVLLVS------------------------------CRAQDRSTYCR---------------------LS---------------------SQHTMCRF-QNDGP----------------------------KCDG---------------------TVSTRVVDRSNRQVILQT-------------------HNTLRSIVASGQESR-----GQPGPQP-RASNMQMMTWDDELATVAQRLAEQCLF--------E-----H-DCNECRKVGRFP---VGQNLAVEWTTG----------PPLPT--NWKKQVTRWY-EEVEE--FPNTSARKFE-------FSVITGHYSQIIWADTNRVGCGFTSFR---D-----NGT--------FE------TNLYVCNYGPAGNFVG------LPSYKVG----------------------------------
>isotig00515_Xibalb_tul_Cru_VG
----------------------FSA--MNF---------F----LIVF-F--------LGLVMGEE--------------------------------PKQDDYYRK---------------------FG---------------------NDHTMVQF-KGVG----------------------------RSCNQT----------YI---KGTITMIKTGALSEEEEEAFVKY-------------------HNDYRRKVAFGNEKR-----GLPGPQP-QAADMLELTWDPELAAIAQRWAEQCPR--------R-----H-D--DNRKVDRWEDKNPGQSMMSDRIISFPKYPEQFPEPGLDA--PAEKSVESWY-KEVIY--FNKYKVSPFW-------YTYDTRHYTQLAWANTSKIGCGFVIRK---E-----E-RKSIYWTLIEW------KRWVVCNYGPAGNTEK------ENMYTVG----------------------------------
>DMPC15187840_Xibalb_tul_Cru_VGBT
-------------------------------------------------------------------------------------------------------------------------------------------------------------------------------------------------SCNQT----------YI---KGTITMIKTGALSEKEEEAFVKY-------------------HNDYRRKVAFGNEKR-----GLPGPQP-QAADMLELTWDPELAAIAQRWAEQCPR--------R-----H-D--DNRKVDRWEDKNPGQSMMSDRIISFPKYPEQFPEPGLDA--PAEKSVESWY-KEVIY--FNKYKVSPFW-------YTYDTX----------------------------------------------------------------------------------------------------------------
>isotig00538_Xibalb_tul_Cru_VG
----------------------RGI--MNF---------I----LAFC-F--------LALVSAEE--------------------------------PKPDNYYKK---------------------FG---------------------NDHTMVQY-KGTG----------------------------STCNQT----------RI---GGTITLFRTGVLSAKEKEAFLKA-------------------HNDLRRKVALGNEGR-----GNPGPQP-HAADMLELTWDDELAALAQRWAEQCPG--------RLGVQPH-D--SNRKVDRWRG-KVGQNLAWDRVQSFLEFADMYPPPGLDA--PAEKTVESWY-NEVSI--FSKNDISPFR-------WSRGAGHYTQVVWGNTAKVGCGFFMKK---E-----E-KKEKNWTTEEW------QRWVVCNYGPSGNFPG------RSMYTAG----------------------------------
>DMPC15185027_Xibalb_tul_Cru_BTVG
---------------------------MHI--------SV----FVLA----------LSLVVLVA------------------------------AQTHPDDYYAK---------------------FN-------------KD-G----VEHTMVKY-QGIGG----------------------------KCTA-----------------GGATVVKSGPVTEEEKQAFLKF-------------------HNDYRRKVAKGMESR-----GSPGPQP-EASNMKEMTWSNELAELSQRWAEQCPD--------S--SHPH-D--HNRITDDFS--VVGQNMFADSIQSTPMFG--MPDPPLTA--NVGKAVKFWT-LEAAY--MNNEHVSPFT-------YKPSAGHYSQIVWADSDKLGCGFVMTK---K-----E-EMQMFFSINDF------KRVVICNFGPGGNING------LDMYKTG----------------------------------
>Bactrocera_lat_A0A0K8W0V3_HexDipTep Venom allergen 5 OS=Bactrocera latifrons GN=VA5_0 PE=4 SV=1
---------------------------MEI---------L--PQKYLL----------HAALLLVS---------------------------------------CS---------------------VA--------------------------------------------------------------LACRG---------------------QLLVSGLSNGEREIILHE-------------------HNKLRQLVATGRYP----------GQP-GAENMREIVWDDELAARAQQWANNCEF--------R-----H-D--PLRTISKL--------------------------------------------------------------------------------------------------------------------L------NTHFVCQHNKH----------------------------------------------------
>Bactrocera_cuc_A0A0A1WD73_HexDipTep Venom allergen 5 OS=Bactrocera cucurbitae GN=VA5_10 PE=4 SV=1
---------------------------MEI---------L--PQKYLL----------HAALLLVS---------------------------------------CS---------------------VA--------------------------------------------------------------LACRG---------------------QLLVSGLSAGEREIIMHE-------------------HNKLRQLVATGRYP----------GQP-GAENMREIVWDDELAARAQQWANNCEF--------R-----H-D--PLRTINRFT---MGQNLAIIWSTAP--------LDPTDG--DFPSRIQSWF-NEVQK--YSFGDA-----------WSPKTGHYSQLVWGETSLVGCGFSEYK---D-----S-T--------KY------NKLYVCNYGPGGNVVG------YNPYQVG----------------------------------
>Bactrocera_lat_A0A0K8U2B7_HexDipTep Venom allergen 3 OS=Bactrocera latifrons GN=VA3_5 PE=4 SV=1
---------------------------MEI---------L--PQKYLL----------HAALLLVS---------------------------------------CS---------------------VA--------------------------------------------------------------LACRG---------------------QLLVSGLSNGEREIILHE-------------------HNKLRQLVATGRYP----------GQP-GAENMREIVWDDELAARAQQWANNCEF--------R-----H-D--PLRTINRFT---MGQNLAIIWSTAP--------LDASDG--DFPSRIQSWF-NEVQK--YSFGDA-----------WSPKTGHYSQLVWGETSLVGCGFSEYK---D-----S-T--------KY------NKLYVCNYGPGGNVVG------YNPYQVG----------------------------------
>tr|A0A2A3EG95|A0A2A3EG95_APICC Venom allergen OS=Apis cerana cerana OX=94128 GN=APICC_08541 PE=4 SV=1
---------------------------M----------------------------------------------------------------------------------------------------------------------------------------------------------------------C-----------------------LKESDQVSCQDKQLILDE-------------------HNSIRQKISFGEIQ----------GLP-SAANMRELTWDDELADMAQNWATKCAE--------I-----R-D--PFRHIRGFY---VEQNMLKTISST---Q-----FND-LP--DWRQAIYNWF-NEVQ--------------------YKGGISHYNQLFWANSYLIGCGFTYYF---D-----AGH--------GY------IKNYVCNYAPGDNVDG------HLPYEQGQPACSNYKMTSSSRFKGLCSAGTNNYLGTRC---
>Operophtera_brum_A0A0L7KSN7_HexLep Venom allergen OS=Operophtera brumata GN=OBRU01_21947 PE=4 SV=1
---------------------------MMS--------------LVLI-V--------LGGILAST----------------------------------------------------------------------------------------------EGCGPG--------------------------------------------------KQMLKSGGLSAYEKQAIVDA-------------------HNRLRQSVALGQVS----------SQP-PAANMMEMVWDDELAATAQRWSDQCTP--------A-----H-DRAAQRDVGRFP---VGQNLAATWTTRPPTE-----STDSTP--DFNKQINAWY-DEVRI--FGFKPIT----------GGHGTGHYSQLVWGETSKVGCGFTFYY---D-----PAR--------GY------TKLYVCNYGPGGNVIG------SNPYEKG----------------------------------
>Camponotus_flo_E2ABL5_HexHymFor
-----------------------------------------------------------------------------------------------------------------------------------------------------------------------------------------------------------------------------------------------------------------------------------------------MMEMIWDDELAAIAQRWADRCAE--------S-----H-D--SLRNVRRFA---VGQNIARSWTFRPPGR-----YGD-EP--DWRRQISGWF-SEVQF--YHSG-------------YSTTTGHYTQLVWGNTFLLGCGYSFYY---D-----PAR--------GY------TKNYVCNYGPR----------------------------------------------------
>tr|A0A6P3UDH4|A0A6P3UDH4_BOMTE venom allergen 5.02 OS=Bombus terrestris OX=30195 GN=LOC100648036 PE=4 SV=1
---------------------------MMLDRN---ARQL---TLILT-V--------VS--VASA----------------------------------------------------------------------------------------------NNLWP----------------------------SCSG-------------------KTMMRSTDLSCEEKQTILDE-------------------HNRLRQLVALGQIN----------GQP-SAANMREMIWDDELAAMAQRWTNRCAE--------I-----H-D--DLRNVRRFS---VGQNMARAWTTRPPGP-----YDD-QP--NWRQMINGWF-DEVHH--YQTG-------------YSDATGHYTQLVWGDTYLVGCGYSFYY---D-----PAR--------GY------TKNYVCNYGPSGNVIG------FEPYQSGQPACGNYGMLYSNRYAGLCSAGHYYYLGALCSYG
>Harpegnathos_sal_E2C0M8_HexHymFor
---------------------------M-----------I----DDIA-V--------ATNIFARE----------------------------------------------------------------------------------------------TAAEDT--------------------------------------------------YHLTGSGGISCEEKQIILDE-------------------HNRLRQLVALGQIH----------GQP-SAENMMEMIWDDELAAIAQRWADRCAE--------T-----H-D--SLRNVRK-------------------------------------------------------------------------------------------------------------------------------------------------------------------------------------------
>Ethmostigmus_rub_GASI01000038_MyrChi
---------------------------MSI------MRSL----AALC-V--------LTIV--------------------------------------------------------------------------------------------NLCLA---------------------------------QSC-----------------------KLTTSGLTADDKKQIVDV-------------------HNQLRAKVASGGQS----------NQP-SASNMKELKWDDNLAGTAQKWADTCNS--------G-----H-DTNDDRKTNNYP--SVGQNYYGGWLSGF--------GSDRKL--DFSKAIQLWY-DEVSK--FNSNGIDRYQ-------FDPNTGHYTQVVWATTEAVGCGYVTFQ---S-----N-Q--------WT------EQHFICNYGPAGNFIG------QSVYQRG----------------------------------
>Thereuopoda_lon_GASR01000079_MyrChi
---------------------------------------F----LIFT-V-------LLHAALANS------------------------------------------------------------------------------------------------------------------------------QSC-----------------------TILSNSLSSSQIDTIVDE-------------------HNRLRAQVANGQQP----------GQP-SASNMRKMSWDSDLAKAAQDWADQCKF--------E-----H-H--KVDN-PNYS--WVGQNLYMQMGGD-------------SL--DMATTVQSWY-NEVTNPGFNSQNINPYK-------FDSGSGHYTQLVWADSNNVGCGLTVFQ---K-----ESN--------TK------NFLVVCNYGPGGNVIG------SIMYKEG----------------------------------
>Ethmostigmus_rub_GASI01000037_MyrChi
---------------------------MRS---------I----LILF-LS------ALPAVIHCC-------------------------------------DYAQ---------------------FG---------------------NDHTMCRY-RG------------------------------DAC-----------------------SIERKGVDDQGIKQIIDV-------------------HNRLRQKVANGNQP----------GQP-SAANMKQVRWNKELAVVAQRLADQCKM--------Q-----H-D--SNRRIQKYS--WVGQNIYIGWSSS----------KDSNP--NYEDAVNAWF-NEVTKPGFSAKAISPFS-------FSGGTGHYTQVVWATTEEVGCGYSFYK---D-----TNG--------MY------AKLVVCNYGPGAT--------------------------------------------------
>GASI01000036_Sco_MyrChi
---------------------------MRS---------I----LILF-LS------ALPAVIHCC-------------------------------------DYAQ---------------------FG---------------------NDHTMCRY-RG------------------------------DAC-----------------------SIERKGVDDQEIKQIIDV-------------------HNRLRQKVANGNQP----------GQP-SAANMKQVRWNKELAVVAQRLADQCKM--------Q-----H-D--SNRRIQKYS--WVGQNIYIGWSSS----------KDSNP--NYEDAVNAWF-NEVTKPGFSAKAISPFS-------FSGGTGHYTQVVWATTEEVGCGYSFYK---D-----TNG--------MY------AKLVVCNYGPGAT*-------------------------------------------------
>Tityus_ser_P85840_CheSco
---------------------------------------------------------------------------------------------------ECPALYRR---------------------YS---------------------KEHTFCKT-KN------------------------------QKC-----------------------NIKRWGVSQDDRNTIINL-------------------HNKVRNNIALGQDQS--------GRLP-AAGDMLEMEWDDELAQIAQKLADQCVF--------K-----H-DCDDCRKVENFD---VGQNIFTRGITA--------------V--EIPDPFKSW---------------------------------------------------------------------------------TQLYVCNYGPAGNLDD------SELYKVD----------------------------------
>Opisthacanthus_cay_C5J8B3_CheSco
-------------------------------------------------------------------------------------------------------------------------------------------------------------------------------------------------------------------------------------------M-------------------HNEFRNKIALGKETT-------PQQQP-PAANMMQMEWDDELARIAQAHANLCKF--------E-----H-DTGPQRQVDNFI---VGQNLFITMMSK-------------KI--DWRK-ADMWYTSEVQY--FNPQYRKPFV-------FGGAYGHFSQIIWAETWKVGCGVAWYY---D-----H-S--------QK----MDTMLYTCNYGPAGNMQG------ATVYIKG----------------------------------
>Hottentotta_jud_F1CJ75_CheSco
---------------------------MKF---------L--PIFYFA----------FXPFWRKS------------------------------LCGECPGIYKR---------------------LS---------------------KDHTXCKQ---------------------------------STC----------------------KVIAGGSVSASDKETILKA-------------------HNELRNKLATGKETE-------YQTLP-SAANMMQLEWDDELAAVAQAHANQCKF--------N-----H-DRGDQRAVGNFS---VGQNLLQMMGTL-------------SI--NWEK-VKIWYTSEVKY--FHPEYNKPFK-------FQGSYGHFSQVIWAKTWKVGCGVAGYT---E-----S-N--------TK------KVLYTCNYGPD--------------WKCN----------------------------------
>Lycosa_sin_A9QQ26_CheAra
---------------------------MSA------PVGI--PSLLLA-LC------ALLCVLNAV------------------------------RSAYCPDPYKR---------------------YS---------------------DQHSYCVG-------------------------------VCCSC-----------------------AKYRRGVSPWLKKELVRL-------------------HNNLRSKVAGGKSHS-------VDHLP-RATNMLEMVWDDELAEVAQRWSDKCER--------K-----S-DCEDCRRVGRFG---VGQIIFEFDGKM-----D-------GK--DMENEFFSRF-MALQS--FRKEQVARF--------TAGTNPKTAQILWAKTWRIGCGFLDFNY-PG-----N-G--------RR------YTQIVCNYGPKGNEEG------EEVYKAG----------------------------------
>Calligus_rog_C1BMG1_CruCop
---------------------------MTT--------RI----LPLL-L--------LFFVLLERSSVLSKDLESLMDAVNVISKGPNIVP----KHIKQGCDYCS---------------------LS---------------------SRNTYCRYGQSETV----------------------------SCVG---------------------VISAGLPSEAVKQEILNV-------------------HNDLRRKVANGETG----------RLPGTASNMRKLVWNEELARGAQLWSNQCRT--------E-----H-D--EPNTC-KHK--FVGQNIAWSHASG----------ETEDP--DFKTAIERWY-DEINL--YRGSVDSYY--------FNSATGHFTQLIWADTYEIGCGFVAYT---G-----R-KRRG----DAI------QKIYICNYGPGGNSVS------SPIYKQG----------------------------------
>Caligus_rog_C1BMF7_CruCop
---------------------------MKT------SCGY--KWIYLSAL--------MSFVLEVS-L------------------G---------QGLPNEIDYCT---------------------FS---------------------KAHTLCQFKNKISA----------------------------SCGN---------------------VTYRGIKDQGEKNIIVQI-------------------HNELRSKIANGLEER-----GDPGPMP-SAANMIELTWDEELAIEAQTWADQCIT--------D-----H-DCPSCRKLSRFP---VGQNLYSFGHIP----------GIFEG--SWKRAINGWY-DEVVD--FRRDHVDPFKIR-----KGVLVGHSHRHPNSHTQA-----------------------------------------LCEYLR--NKQHC-----TLIHETS----------------------------------
>Rhodnius_pro_Q7YSZ5_HexHetRed
---------------------C-S--------------------LEVG-L--------LASIVLLSSMVLV-------------RPGP--------RPVPGSDPL-------------------------------------------------------RKVRS----------------------------SCVD-----------------PLKKVIGLKNFDEKDKKLLLHE-------------------HNQYREKVAAGLAP----------NQP-GAENMILLTWNSDAALQAKAWASGCDF--------M-----H-NNPESKNT-KKP---MGQNIYMKMSIEKETL-----EKTFQR--YIPEMVKGWY-DEVEL--YNFGDS-----------FSAATGHYTQIVWKNTTKVGCVYSYFK---DV----N-G--------WY------SGYLVCNYSPAGNWYG------EAPYKEG----------------------------------
>Dipetalogaster_max_G3CJR9_HexHetRed
---------------------------MAKTQCP----------LVFS-L--------LALALIGT-L--------------------------------------------------------------------------------------------QSSAA----------------------------QCQN-----------------S-NQFLGSLEITGKYRKAVVSI-------------------HNYYRNLTAAGEA-------GEYYKQP-PAENMLQLTWDDDAASKAVELANTCVF--------G-----H-D--GAKDKDDKP---MGQNIALKMSSTQSDV-----NKSYDE--WMTGMVKDWF-DEVKD--YSFGSG-----------FSSGTGHYTQIVWANTSKVGCGYSYYK---E-----G-T--------WY------AGYLVCNYKPPGNWYG------QDPYIQG----------------------------------
>Triatoma_inf_ABR278971_HexHetRed
---------------------------MAKAHSS----------LVFC-L--------LALALVRF------------------------------------------------------------------------------------------------AQA----------------------------KCTN-----------------G-YTFLGIKELSEKDKQKLLDF-------------------HNKFRELTAAGEAPAPKGEDGRERRQP-PAANMLELTWHKKAEKQAYKWARTCEW--------K-----H-N--NATDKAGNS---MGQNLGRKMSTEKTDV-----DDTFDK--WSYDLVRGWF-DEAKL--YKYGSG-----------FSMSTGHYTQVVWANTSQVGCGYSYYM---QIDEYNQ-K--------WY------TGYLVCNYSPAGNFNN------REPYEIS----------------------------------
>Triatoma_mat_E2J7I3_HexHetRed
----------------------------------------------------------------------------------------------------------------------------------------------------------------------------------------------------------------------------------------------------------------------TAAGNAPAPKGEYGEDRKQP-PAANMLELTWNNYAAKKAYKLASTCKW--------K-----H-D--DPTDISGNK---LGQNLAKFMSTQKTNV-----NQTFDE--WTHNMVKGWF-DETNL--YAYGSG-----------FKNTTGHYTQVVWAKTMQVGCGYSYFE---EIDDKND-K--------WF------AGYLVCNYRPGGNMRG------ENPYIEG----------------------------------
>Homo_sap_P54107_VerMam
---------------------------MEIKH------------LLFL-V--------AAACLLPM-LSM--------------------------KKKSARDQFNK------------------------------------------------------------------------------------------------------------------LVTDLPNVQEEIVNI-------------------HNALRRRV-----------------VP-PASNMLKMSWSEEAAQNARIFSKYCDM--------T-----E-SNPLERRLPNTF---CGENMHMTSYPV-----------------SWSSVIGVWY-SESTS--FKHGEWTTTD-------DDITTDHYTQIVWATSYLIGCAIASCR---Q-----Q-G--------SP------RYLYVCHYCHEGNDPE----TKNEPYKTG----------------------------------
>Macaca_mul_Q9XSD3_VerMam
---------------------------MEIKH------------LLFL-V--------AAACLLPV-LSM--------------------------KRKSAKKLFNK------------------------------------------------------------------------------------------------------------------LVTDLPNVQQEIVNI-------------------HNTLRRGV-----------------VP-PASNMLKMSWSEEAAQNAKIFSRYCDM--------T-----E-SNPLERRLPNTF---CGENRNMTSYPV-----------------SWSSVIGVWY-SESKY--FRYGLWPSTD-------DDISTDRYTQIVWATSYLIGCAIAPCR---H-----R-G--------SP------RYFYVCHYCHEGNDPE----TKHEPYKKG----------------------------------
>Ornithorhynchus_ana_F7BG06_VerMam
---------------------------MSL------PPSL----SVLI-F-------LLLHFSPNC-WAG---------------------------DGK-----EA------------------------------------------------------------------------------------------------------------------ISTVATRVQQEIVNK-------------------HNTLRRLV-----------------EP-PAKNMLKMEWNEEAAQNARYWAEKCEV--------Q-----H-SPQPGRQIKDHS---CGENLLFATYSL-----------------SWSDAIQIWY-NESKN--FQYGTGATK--------RGAMVSHYTQLVWSTSYQIGCGAANCP---K-----E-K--------SF------QVLFICQYCHAGNDPE----TMNTPYKVG----------------------------------
>Ornithorhynchus_ana_F7BG16_VerMam
---------------------------MTMRK------------LIIC-L-------TVAAILPIS-ILG---------------------------VGPPRVPYEA------------------------------------------------------------------------------------------------------------------ISTVATRVQQEIVNK-------------------HNTLRRLV-----------------EP-PAKNMLKMEWNEEAAQNARYWAEKCEV--------Q-----H-SPQPGRQIKDHS---CGENLLFATYSL-----------------SWSDAIQIWY-NESKN--FQYGTGATK--------RGAMVSHYTQLVWSTSYQIGCGAANCP---K-----E-K--------SF------QVLFICQYCHAGNDPE----TMNTPYKVG----------------------------------
>Laticauda_sem_Q8JI38_RepSer
---------------------------MIA--------------FIVL-L-------SLAAVLQQS---------------------------------SGTVDFAS------------------------------------------------------------------------------------------------------------------ESSNKRENQKEIVDK-------------------HNALRRSV-----------------RP-TARNMLQMEWNSDAAQNAQRWADRCSF--------A-----H-SPSHLRTVGKFS---CGENLFMSSQPY-----------------AWSRVIQSWY-DENKN--FIYDVGANP--------PGSVIGHYTQIVWYKSHLLGCAAARCS---S-----S------------------KYLYVCQYCPAGNIIG----SIATPYKSG----------------------------------
>Naja_atr_Q7ZZN8_RepSer
---------------------------MIA--------------FIVL-L-------SLAAVLQQS---------------------------------SGTVDFAS------------------------------------------------------------------------------------------------------------------ESSNKRENQKQIVDK-------------------HNALRRSV-----------------RP-TARNMLQMEWNSNAAQNAKRWADRCSF--------A-----H-SPPHLRTVGKIG---CGENLFMSSQPY-----------------AWSRVIQSWY-DENKK--FVYGVGANP--------PGSVIGHYTQIVWYNSHLLGCGAAKCS---S-----S------------------KYLYVCQYCPTGNIIG----SIATPYKSG----------------------------------
>Pseudechis_por_Q8AVA3_RepSer
---------------------------MIA--------------FIVL-L-------SLAAVLQQS---------------------------------SGTVDFAS------------------------------------------------------------------------------------------------------------------ESSNKKNYQKEIVDK-------------------HNALRRSV-----------------KP-TARNMLQMKWNSHAAQNAKRWADRCTF--------A-----H-SPPNTRTVGKLR---CGENIFMSSQPF-----------------PWSGVVQAWY-DEIKN--FVYGIGAKP--------PGSVIGHYTQVVWYKSHLIGCASAKCS---S-----S------------------KYLYVCQYCPAGNIRG----SIATPYKSG----------------------------------
>Hydrophis_har_Q8UW25_RepSer
---------------------------MIA--------------FIVL-L-------SLAAVLQQS---------------------------------SGTVDFAS------------------------------------------------------------------------------------------------------------------ESSNKKDYRREIVDK-------------------HNALRRSV-----------------KP-TARNMLQMKWNSRAAQNAKRSADRCTF--------A-----H-SPEHTRTVGKFR---CGENIFMSSQPF-----------------AWSGVVQDWY-DEIKN--VVDGIGAKP--------PGSVIGHYTQIVWYKSHLLGCASAKCS---S-----T------------------KYLYVCQYCPAGNISS----SIATPYKSG----------------------------------
>Echis_co_P0DMT4_RepSer Cysteine-rich venom protein OS=Echis coloratus PE=1 SV=1
-----------------------------------------------------------------------------------------------------NVDFDS------------------------------------------------------------------------------------------------------------------ESPRKPEIQNEIIDL-------------------HNSLRRSV-----------------NP-TASNMLRMEWYPEAAANAERWAFRCTL--------N-----H-SPRDSRVIDGIK---CGENIYMSPYPI-----------------KWTAIIHKWH-DEKKN--FVYGIGASP--------ANAVIGHYTQIVWYKSYRGGCAAAYCP---S-----S----------AY------KYFYVCQYCPAGNIIG----KTATPYKSG----------------------------------
>Protobothrops_fla_Q8JI39_RepSer
---------------------------MIA---------------FIV-LP------ILAAVLQQS---------------------------------SGNVDFDS------------------------------------------------------------------------------------------------------------------ESPRKPEIQNEIIDL-------------------HNSLRRSV-----------------NP-TASNMLKMEWYPEAAANAERWAYRCIE--------S-----H-SSRDSRVIGGIK---CGENIYMATYPA-----------------KWTDIIHAWH-GEYKD--FKYGVGAVP--------SDAVIGHYTQIVWYKSYRAGCAAAYCP---S-----S----------KY------SYFYVCQYCPAGNIIG----KTATPYKSG----------------------------------
>Protobothrops__fla_Q8JI39_RepSer
---------------------------MIA---------------FIV-LP------ILAAVLQQS---------------------------------SGNVDFDS------------------------------------------------------------------------------------------------------------------ESPRKPEIQNEIIDL-------------------HNSLRRSV-----------------NP-TASNMLKMEWYPEAAANAERWAYRCIE--------S-----H-SSRDSRVIGGIK---CGENIYMATYPA-----------------KWTDIIHAWH-GEYKD--FKYGVGAVP--------SDAVIGHYTQIVWYKSYRAGCAAAYCP---S-----S----------KY------SYFYVCQYCPAGNIIG----KTATPYKSG----------------------------------
>Naja_atr_Q7T1K6_RepSer
---------------------------MIA---------------FSL-L-------CFAAVLQQS---------------------------------FGNVDFNS------------------------------------------------------------------------------------------------------------------ESTRRKKKQKEIVDL-------------------HNSLRRRV-----------------SP-TASNMLKMEWYPEAASNAERWANTCSL--------N-----H-SPDNLRVLEGIQ---CGESIYMSSNAR-----------------TWTEIIHLWH-DEYKN--FVYGVGANP--------PGSVTGHYTQIVWYQTYRAGCAVSYCP---S-----S----------AW------SYFYVCQYCPSGNFQG----KTATPYKLG----------------------------------
>Rhabdophis_tig_Q8JGT9_RepSer
---------------------------MIV---------------FIL-L-------SLAAVLRQS---------------------------------FGNVDFNS------------------------------------------------------------------------------------------------------------------ESPRNPGKQQEIVNI-------------------HNSFRRSV-----------------RP-TARNMLKMEWYSEAASNAERWAYQCAY--------D-----H-SPRSSRILNGIQ---CGENIFMASDPW-----------------AWTSIIQDWY-DEYRN--FVYGVGANP--------PDSVTGHYTQIVWYKSYLVGCAAAYCP---S-----S----------LY------NYFYVCQYCPAGNIQG----STSTPYASG----------------------------------
>Telescopus_dha_Q2XXP5_RepSer
---------------------------MIV---------------FIL-L-------SLAAVLQQS---------------------------------FGNVDFNS------------------------------------------------------------------------------------------------------------------ESPRRKNKQKEIVDM-------------------HNSLRRSV-----------------KP-TASNMLRMEWYSEAASNAERWAYRCIL--------N-----H-SPESSRILGGIK---CGENIYMSSNPR-----------------KWTEVIQLWY-DEYKN--FVYGIGANP--------RGSVIGHYTQIVWYKSYRIGCAAYYCP---S-----S----------SY------NYFYVCQYCPTGNWNG----LTATPYKSG----------------------------------
>Cerberus_ryn_D8VNS1_RepSer
---------------------------MIV---------------FIL-L-------SLAAVLQQS---------------------------------VADVDFQS------------------------------------------------------------------------------------------------------------------ESPRRTEKQTEIVDM-------------------HNSFRRSV-----------------NP-TARNMLKMEWYPEAADNAERWAYQCIY--------D-----H-SANYERVIGGIQ---CGENIYKSSNPR-----------------AWSEMIQDWY-DEYKN--FVYGVGANP--------PGSMIGHYTQIVWYKSYRIGCAAAYCP---S-----Y----------PY------NYFYVCQYCPVGNMEG----LTATPYTSG----------------------------------
>Homo_sap_P51408_VerMam
---------------------------MTL--------------FPVL-L-------FLVAGLLPS-FPA---------------------------NEDKDPAFTA------------------------------------------------------------------------------------------------------------------LLTTQTQVQREIVNK-------------------HNELRRAV-----------------SP-PARNMLKMEWNKEAAANAQKWANQCNY--------R-----H-SNPKDR-MTSLK---CGENLYMSSASS-----------------SWSQAIQSWF-DEYND--FDFGVGPKT--------PNAVVGHYTQVVWYSSYLVGCGNAYCP---N-----Q-K--------VL------KYYYVCQYCPAGNWAN----RLYVPYEQG----------------------------------
>Mus_mus_Q03402_VerMam
---------------------------MAL--------------MLVL-F-------FLAAVLPPS-LLQ---------------------------DNSQENSLEK------------------------------------------------------------------------------------------------------------------LSTSKKSVQEEIVSK-------------------HNQLRRKV-----------------SP-SGSDLLNMEWNYDAQVNAQQRADKCTF--------S-----H-SPIELRTT-NLK---CGENLFMSSYLV-----------------PWSSVIQGWY-NESKG--LIFGVGPKQ--------NVSVVGHHTQVVWKSNLQVACGVAECP---E-----N----------PL------RYFYVCRYCPVLNYSGHYPSRPYLAYTAR----------------------------------
>Rattus_nor_P12020_VerMam
---------------------------MAL--------------MLVL-L-------FLAAVLPPS-LLQD-------------------------TTDEWDRDLEN------------------------------------------------------------------------------------------------------------------LSTTKLSVQEEIINK-------------------HNQLRRTV-----------------SP-SGSDLLRVEWDHDAYVNAQKWANRCIY--------N-----H-SPLQHRTT-TLK---CGENLFMANYPA-----------------SWSSVIQDWY-DESLD--FVFGFGPKK--------VGVKVGHYTQVVWNSTFLVACGVAECP---D-----Q----------PL------KYFYVCHYCPGGNYVG----RLYSPYTEG----------------------------------
>Heloderma_hor_Q91055_RepAng
---------------------------MIL--------------LSLY-L-------CLAAMLHQS-------------------------------EGEASPKLPG------------------------------------------------------------------------------------------------------------------LMTSNPDQQTEITDK-------------------HNNLRRIV-----------------EP-TASNMLKMTWSNKIAQNAQRSANQCTL--------E-----H-TSKEERTIDGVE---CGENLFFSSAPY-----------------TWSYAIQNWF-DERKY--FRFNYGPTA--------QNVMIGHYTQVVWYRSYELGCAIAYCP---D-----Q-P--------TY------KYYQVCQYCPGGNIRS----RKYTPYSIG----------------------------------
>Varanus__aca_Q2XXR1__RepAng
---------------------------MIL--------------LKLY-L-------TLAAILCQS-------------------------------RGTTSLDLDD------------------------------------------------------------------------------------------------------------------LMTTNPEIQNEIINK-------------------HNDLRRTV-----------------DP-PAKNMLKMSWDNIIAESAKRAALRCNQ--------N--E--H-TPVSGRTIGGVV---CGENYFMSSNPR-----------------TWSFGIQSWF-DERNY--FKFGFGPTR--------AGVMVGHYTQVVWYKSYKMGCAINLCP---N-----E----------PL------KYFLVCQYC------------------------------------------------------
>Varanus_var_Q2XXP1_RepAng
---------------------------MIL--------------LKLY-L-------TLAAILCQS-------------------------------RGMTSLDLDD------------------------------------------------------------------------------------------------------------------LMTTNPEIQNEIINK-------------------HNDLRRTV-----------------DP-PAKNMLKMSWDNIIAESAKRAALRCNY--------K--E--H-TSIAERTIGGVV---CGENHFMSSNPR-----------------TWSSSIQSWF-DERNS--FMFGFGPTI--------PGVMVGHYTQVVWYKSYKVGCAINLCP---A-----Q----------SL------KYFQVCQYCPGGNVAG----RKYEPYTIG----------------------------------
>Glycera_tri_contig_2384_plus1_AnnPol
-------------------------------------------------------------------------------------------------------------------------------------------------------------------------------------------------------------------------------------QKAIVDL-------------------HNKFRRGV-----------------SP-AAKDMVKMYWDDELAKKMEDYINTCPM--------N-----H-DSNDARKIQGWGM-NIGQNLAWGYA-------------------DWTTVVTGWY-DEVKD--FGYGRGSV---------NGKAVGHYTQVVQNVAARVGCAFKNCP---G-----T----------KY------GTYYGCDYAY-GQMNY------DTPYSSG----------------------------------
>Glycera_dib_contig_63008_plus3_AnnPol
------------IV-SI------TGPNMTL--------------TTAT----------ITLLLAVA------------------------------------------------------------------------------------------------------------------------------------------------------TWKTAESSVSGSDKQLILDL-------------------HNKYRASV-----------------NP-TASDMVKMYWDDELTQKIEQHIATCPT--------N-----H-DSGDARKISSWGV-NIGQNLAYGYK-------------------DWTEAIDAWQ-SEVEN--WQYGYGAT---------SGGAILHFTQMVHGSAARVGCAFKNCP---G-----S----------YY------GTYFGCNYVY-GQLDG------KKPYTSG----------------------------------
>Glycera_tri_contig_174_minus3_AnnPol
---------------------------M----------------LPIL-M--------LSVALIGF-LNDA-------------VMGRQIHPFHR-QFHHKR--------------------------VSS---------GCTVS-GVAYPSGHTMCLSPAS--------------------------------------------------------NMTPQPLSNTDQNAVVDK-------------------HNSYRSDV-----------------SP-KASNMMKMYWDDSIAAVAQAWAETCPT---TSF--P-----H-D--TDRSVPAYGI-SIGQNGAFGQT-------------------DYTAAVASWH-GEVTD--FTYGAANAL----------EDVGHYTQVVAGPAVAIGCGAANCP---D-----N----------SY------PDVFFCNYAY-GQSD------------------------------------------------
>contig_163_minus3_Gly_Fal_AnnPoly
---------------------------------------------------------------------------------------------------------------------------------------------------------------------------------------------------------------------------------------------------------------------GV-----------------DP-KASDMMKMYWDDEIATVAQKWAETCPEYNKSDLSKA-----H-D--SNRRVPEYGI-HIGQNGGFGTD-------------------TFTGAVEMWY-KEVRN--FVYGAKD-----------NRNVGHFVQVVAGHSLAVGCGRSYCP---D-----R----------SY------KDAIFCNYAF-GTQGA------VTPYQTD----------------G-----------------
>Glycera_dib_contig_32889_minus3_AnnPol
---------------------------M----------------LVLV-A-------CIASVLAGI-LNDV-------------AMGAHVH--HRGVHTHKRVNDVQ---------------------GNT---------GCTLD-GVTYPAGHTMCLPTAA--------------------------------------------------------NMTPKPPSAAEQRAVVDT-------------------HNKDRAGV-----------------VP-KASNMMKMYWDENIAMVAQRWTETCPP---SSIETA-----H-D--KDRSVPAYGI-GIGQNGAFGTS-------------------NYTSAVNMWY-NEVKD--FVYDGENVF----------EKIGHYTQVVSGHSIAVGCGGAYCP---D-----H----------PY------KNIIFCNYAF-GQEGT------RTPYQKD----------------------------------
>Conus_tex_Q7YT83_MolGas
------------ML---------S--TMQT---------V----GAVL-M--------LSIVLVAG----------------------------R-KRHHCDSKYYE---------------------LT---------------------PAHTMCLTDKP--------------------------------------------------------NAVAVPLTQETEHEILEM-------------------HNKIRADVT-------------------DAANMLKMEWDERLATVAQKWAMQCIL--------G-----H-DS-GRRGEPDLPG-SVGQNVAWSSGDL-----------------TFLGAVQMWA-DEIVD--FQYGV------------WTDGTGHYIQQVFAGASRIGCGQSACG---N------------------------NKYFVCNYYK--GTMG------DEPYQLG----------------------------------
>Conus_mar_A1BQQ5_MolGas
------------ML---------S--TMQT---------V----GAIL-M--------LSIVFVAG----------------------------T-KRHACDSKYSE---------------------VT---------------------PTHTMCLTDNA--------------------------------------------------------NAVAVTLTQEVKVQIVRM-------------------HNVIRATVN-------------------DAANMMKMEWDDRLAAVAQKWAMQCIL--------G-----H-DGFANHAEPDLPG-YVGQNVGWSNYHM-----------------TFPDVVDLWA-AEIED--YEYGV------------WNDNTGHYIQQIYAEASRIGCGQSACG---E------------------------DRYFVCNYYK--STMG------NTPYAQG----------------------------------
>Dicentrarchus_lab_E6ZIL8_VerTel
---------------------------MKPQ---LFAIDL----ILLC-LS------CGASALATS-I-----------------------------PAVSTSNFTN---------------------LG---------------------AAHNYGTDTTTISK-----------------------------------------------------VRRKRYITQNDMLAILDY-------------------HNKVRGKV-----------------FP-PASNMEYMVWDDSLAKTAEDWAHACLW--------E-----H-G--PPNLLR-----FLGQNLSVRTGRY--------------R--SILQLVKPWY-DEVKD--YSFPYPRDCNPRCPLRCYGPMCTHYTQMVWATSSKVGCAVHTCH---N-----M-N--------VWGSVWKRATYLVCNYSPKGNWIG------EAPYKVG----------------------------------
>Takifugu__rub_H2STK1_VerTel
-----------------------R--TCKCE---LDWIRT----AALL-L-------GLTQTLLAM-V-----------------------------PNNNSTPLES---------------------IL---------------------DKYWDKDEDWWQAR-----------------------------------------------------PRGRRAISEGDMHLIVDL-------------------HNKLRGQV-----------------YP-PASNMEHMVWDYDLERSAAHWAHSCRW--------E-----H-G--PSHMLT-----QMGQNLGAHWGRD--------------R--PPTYHVQAWY-DEVRY--YSYPYSQECNPHCPFRCSGPVCTHYTQLVWATSSRIGCAINVCY---N-----M-N--------VWGMIWAKAVYLVCNYSPPGNWWG------HAPYKYG----------------------------------
>Scolopendra_mor_GASH01000051_MyrChi
---------------RW----------FAS------FFRV----FYVV-I--------VAQRVTAT------------------NASP--------DPQPPKPPHIS---------------------ASVL-IDPL---LCDQP----FWKGYETESATEAARVA-----------LLM------------DLCAGKVNRSSPELEPRVDIKVKRGTERVKSLFSKESQKMMLDM-------------------HNELRRKV-----------------KP-PAANMKLMKWDEYLADTAQMWSEKCNF--------V-----H-G--FPQEVMDKGE-TIGQNLYMGTDS------------------TGIRAMTMWF-DEHEY--YDFESGDCK--------AGEQCGHYVQLVWAESEYVGCGVARCV---S-----K------------------GYMITCHYKPPGNAKE------VAPYLVG----------------------------------
>Glycera_dib_contig_76918_plus2_AnnPol
---------------------------MKC----LSRSRL----LPEL-V--------AVAVLLVT-VV----------------------------AGQVEDDVAG---------------------DDR--------------------VNHRIAKR-SAEEG-----------------------------------------------------DDTKRGYTAAERITLLEK-------------------HNEYRRAV-----------------SP-SATDMRFMIWDQLLENEAQYWADECTF--------E-----H-NTPNRTGMPTAWT-HVGQNLYVTTSPS--------------L--DVPAAVTSWD-AEKSD--YTFSTGACE--------AGKQCGHYTQVVWAKSEKVGCGVRWCT---PL------KE-------VF-GDAQDGFLVVCNYGIGGNVQG------QTPFTEG----------------------------------
>Schistosoma_man_G4VME3_PlaTre
---------------------------MSS------YSDF----SSVV-L--------LVYLLV-----------------------------------------------------------------------------C---------------------------------------------------CC-------------------------VHAKLDDTMRNELLTL-------------------HNKARQSVRNGQLF----------GQP-RAVSIKPLQWNVELERKAQNLSDRCQV--------G-----H-DTNADRKIPKFQ--YVGQNWAGAK--------------------DIKTGFQSWL-DEYKN--YDFYTRTC---------RMGQCGHYTQLVWEDTTDVGCGVTKCP---NF---------------PY------GLSIVCNYGPGGNYAG------RPLYRTT----------------------------------
>Aedes_aeg_Q16TE8_HexDipCul
---------------------------MVL----LVKRIV----PVLL-I--------LAVVQRLN----------------------------------AQRDYCD---------------------KSL----------CKN--N----QPHVACGKGDSYGP----------------------------FCPP---------------------NRELVPLSEEVKRYILDL-------------------HNQFRSTVARGDVV----------GYS-PASRMPTLVWNDELQKLAEYNVKTCIY--------G-----H-D--YCRNTPEYP--LVGQNIAANSFYG----------MEVTPLDTMTELLYSWY-GEYEN--GNMGFINSYPLL--GQDPPKDIGHFTQIMMDRAVSIGCAMIQYT---Q-----N-EQGH----DWV------HQNYVCNYSN-SIARG------HPVYISG----------------------------------
>Stomoxys_cal_Q7Z0B5_HexDipMus
---------------------------MQH--------------LSLF-I-------FIASSIAGA-VYG------------------------------QNTDYCS---------------------ADI----------CRA--G----ITHIACRHTGQFSS----------------------------ACPS---------------------SARMVNLDDKLKKAIVNA-------------------HNTKRNLIAGGGDE----------RHD-PACRMATMQWDEELAKIAAYNVRQCKM--------A-----H-D--KCRNTNKFK--YSGQNLAWMGFMG----------STKDV-DMLTKAVNMWY-DEVKD--SRMEYIDKYPK----SYSGPAIGHFTVMVADRNIRVGCAAATYP---E-----PGQ--------PY-----NAYLVACNYAT-TNMMD------HPIYASC-P--------------------------------
>Aedes_alb_Q5MIT3_HexDipCul
---------------------------MAFNG------------IALL-I--------TATIFIGS----------------------------------CYANYCD---------------------SSL----------CRQ-------GPHVACNAPQQFGP----------------------------ACGN---------------------NRKFVPMDSKLKTIILNT-------------------HNKLRAEIANGMH-----------GFP-QAARMPTLVWDDELAHIASFNARKCIF--------A-----H-D--KCRNTRQFK--FSGQNLAITTFYG----------FNFQAGDRAENFTQEWF-NEHKD--CPKSYVDAYPS----SHRGPQIGHFTQLVNDRTWKVGCSMMHYI---T-----NGK--------MI------NYYLVCNYTM-TNMIG------EPIYTKG----------------------------------
>Culex_qui_B0WYR5_HexDipCul
---------------------------MSS------TFKF----ITVI-V--------LTLVNSSL----------------------------------QQSDYCS---------------------STL----------CPW--S----GPNIACNGLRTLSP----------------------------RCGP---------------------EAVEIPMNSSYRHLIVDL-------------------HNRYRSKIARGKLL------GQNQIFP-TAARMATMQWDDELAAIASANTRRCVY--------G-----H-D--KCRNSFRYH--ASGQNIAIRYYYG----------QTFENDDSMQQFITSWF-SEYSD--TRVEFIGQYPD----NYVGPKIGHFTQIVSDRAISVGCSMVRWI---S-----E-P--------WI------NSYFVCNYAI-TNIIG------YPVYRAG----------------------------------
>Aedes_alb_Q5MIV7_HexDipCul
---------------------------MKV--------IL----LVLS-I--------TAILAISK---------------------------------TQAANYCD---------------------PSL----------CSR--G----VSHIACNGLTTLSS----------------------------TCGA---------------------DSFEVGMDNTYQQLIVDL-------------------HNKLRSKVAMGQQSN-----GAGQRFR-QATRMATLQWDPELAYIAATNARRCVY--------G-----H-D--RCRNTASMK--YAGQNIAIKSYYG----------MKLSNEQLLTEFINSWF-SEYEV--TTPQQIASYPA----SYRGPAIGHFTQIVSDRTSRIGCAMVSYK---R-----G-S--------FI------NKLLVCNYGL-TNIVN------QPVYVAG----------------------------------
>Culex_qui_B0WA83_HexDipCul
---------------------------M-------------------------------------------------------------------------EKQKGS---------------------PPT----------LPA--T----LPHIACNGLTTLAT----------------------------SCGS---------------------GSQETLLDSSLQALILDA-------------------HNKLRSKVASGQQTY-----AANALYP-QAARMATLQWDNELAAIAASNARRCVY--------G-----H-D--KCRNTVAFP--YAGQNIAMFSYSG----------QTFTVNELITGFVNDWF-SEFKD--ANPNYVASYPR----GYTGPDIGHFTQIVSDRTNRIGCSLVKYD---E-----D-G--------WT------NQYFVCNYAL-TNIVG------QPIYAAG----------------------------------
>Culex_qui_B0WA81_HexDipCul
---------------------------MHL---------L----TIVS-A--------LVCIGLST----------------------------------QQTNYCS---------------------PSL----------CSN--G----GPHIACNGLTKLSA----------------------------SCGS---------------------ESQEFSLTTVNQALIVDL-------------------HNKLRSTIASGKQSY-----KTNAFYP-QASRMATLQWDQELANIAAANARRCVY--------G-----H-D--RCRNTVKFP--YAGQNIAMKWYYG----------MSFGVNELITGFVNDWY-SEFKD--ANPSVIAKYPS----SWTGPQIGHFTQIVSDRTTRVGCAMVRFK---E-----G-Q--------YT------KDYIVCNYAL-TNIIN------QPVYVSG----------------------------------
>Phlebotomus_dub_Q06K33_HexDipPsy
---------------------------MLQ---------I--KNLLVI-V--------VLFVTVQS----------------------------------QNEKYCD---------------------QNL----------CTSN-NV--VKPHIGCKNDGQFKK----------------------------SCPG---------------------DAEVVNLSKKQKNLFLKI-------------------HNRLRDRLAHGSVT----------PFQ-PAAKMPMLKWNDELAKLAEYNVRTCKF--------A-----H-D--QCRATKICR--YAGQNLGQMQSFP----------EFLNTNIAIKNITREWF-REYKD--ATQDNTDMFTS---GRNGRKQIGHFTAFIHEKSDKVGCAVAKFT---N-----N-N--------KF-----KEYLIACNYCY-TNMMK------EPIYTKG----------------------------------
>Culex_qui_B0X6A2_HexDipCul
---------------------------MTA------KFEL----LLLA-L--------FGSVALVL----------------------------------CQEDYCN---------------------PDL----------CES--G----VTHIGCNAKNELSS----------------------------ECV----------------------EASKFTFDDKLKKVLLDE-------------------HNNYRNQVAKKELK----------WLP-RASNMVRMDWDDDLAYLAELNVNKCEF--------E-----H-D--KCHNTKKYP--DSGQNIAMYGSSE----------DTVDAEATLKKLVQEWW-DERHF--AGPKLIKKLY-------MKEKALHFTMLVRSNASRVGCAMIKYK---K-----G-D--------NT------WVQLVCNYSY-TNMIG------TPVYGHG----------------------------------
>Ctenocephalides__fel_Q9NH66_HexSip
-----------------------S---LLS------SIII----VVFS-V-------WLSVIFAVN-V----------------------------KPKPNQDDYCN---------------------LN-----------CTN-------GPNVGCTKPDV---------------------P--------RDCQ----------------------NFKLVNITERMKKAFLNA-------------------HNRKRRLVAAGKGLL-----KDGVHTP-IAAKMPNLTWNIALAKLAEYNVKQCEM--------K-----H-D---CAKT-RHG--HTGQNLFFYGTTL----------SPIKNSTIAKMAVDGWY-AESKD--TRLEDIKKLTT---IYPNGKPIGHYTQLIWGNTTKVGCAVSTYK---K-----H-SNGN-----MF-----NMTLVACNYRG-GNMLE------EAVYQIK----------------------------------
>Hapalochlaena__mac_ACJ22636_MolCep
---------------------------MSLQ-------------LCVL-L--------LAMVPLIS--------------------------------------------------------------ADL--ID------------------------------------------------------------------------------------------SEHLRDFVLQF-------------------HNDHRA-------------------NE-GASDMIKLVWSKQLATEAYKWTQQCNF--------E-----H-Q---------MK--GRGENLAFDSSAG-----------TIKD--LLRSEMQGWF-DEKAD--FNRNDQ-----------SCGMNCHYTQMVWANTTHVGCAAIDCP---NL--------------LAFGHYVKNAKYLVCFY-------------------------------------------------------
>Lygus_hes_A0A0A9WU11_HexHetMir Venom allergen 5 (Fragment) OS=Lygus hesperus GN=VA5_19 PE=4 SV=1
---------------------------FKPK--PI--------------I--------YSPVFRNSSIT-----------------GP------A-RRSYTREFWCS---------------------EEM---------KCQN--EF--PPEHTMCRFFDVDGT---------------------------PRC-----------------------SRIVNRITDCDREKILRR-------------------HNVYRRQIAMGEVP----------GWP-AAANMKLLTYDQTLEDIAHRWAIQCLE--------G-----H-D--KCRKTEKWW--SVGQNIAKEYGHQ----------PMLKT--NPEYDVDAWF-NELGD--SNPNIVDEFYV----QVSKRPTGHFLQLVWADSEKVGCAMVSYK---M-----N-SSSQ----YPY------VRATVCNYGPTGNVIS------YPVYQRG----------------------------------
>Lygus_hes_A0A0A9XAL6_HexHetMir Uncharacterized protein (Fragment) OS=Lygus hesperus GN=VA51_4 PE=4 SV=1
-------------F-GY------SG-TM-----------I----GYLL-V-------SLSLVLVVK--------------------------------SSAEVDWCS---------------------PSL---------SCTIK-DQ--VYQHTMCLYKNQTSA------------------P--------------------------------RFKNSSNVQTYPGRFEMLKK-------------------HNQLREMVATGKVG----------LWP-AASAMRKLSYDNVLEKIAFRWATQCSA--------G-----H-D--DCRKTKRWP--VVGQNVFELARDL----------PIDYKMWNPASVVDDWF-RDVYV---------TLP-----GNYSGQDASFAQMIHDKTEKIGCADVQYEVVDE-----DPK-------PRF------RRLIICNYGPGVEPGT------SQLYEEG----------------------------------
>Ixodes_sca_Q4PN19_CheAca
---------------------------MNL--------------FPLEFI--------LSVYLVLD-IVV----------------------------------------------------------------------------G----QYH----------------------------------------------------------------PTSRETGMAVFRKKCVDR-------------------HNYYRKLH----------------RSPPLFQNTKINLW-------AQGWADYIAGI---------------D--QMRHRDGNP---YGENIYSIGRVQ----------HGYQP--KAKDVVDAWY-KEIKY--YNYSKPG----------FGLKTGHFTQVVWKGTRRLGCGWARSY---T-----G------------------YVYVVCNYDPPGNFRNHFN---ENVLKRK----------------------------------
>Lygus_hes_A0A0A9YF11_HexHetMir Venom allergen 5 (Fragment) OS=Lygus hesperus GN=VA5_14 PE=4 SV=1
---------------------------MVI------WERL---------I--------LLCILVKS-------------------------------NFAQNIDWCS---------------------KEL---------ECIDKFG----RVHKNV------------------------------------LCGAD----------------P-VKVNTSSILTEDNRKYLLQR-------------------HNIYRNTHAGGVY-----------KWA-PPANIRQFTWDDTLEKMATRSAFNCPV--------E-----NADEFECRKTPEYP--VVGQNYGRVSNPR----------TVDPP--PLAEVTTDWV-NSQKD--AETSPDIVIYKLI-LNYEAGLWSPAVRMMWAETIKMGCGYVKCL---L-----Y-SERH----MRL----TEHVGLVCNYAP-GEQVT------KPIYKIG----------------------------------
>Lygus_hes_A0A0A9YQ69_HexHetMir Venom allergen 5 (Fragment) OS=Lygus hesperus GN=VA5_15 PE=4 SV=1
---------------------------MVI------WERL---------I--------LLCILVKS-------------------------------NFAQNIDWCS---------------------KEL---------ECIDKFG----RVHKNV------------------------------------LCGAD----------------P-VKVNTSSILTEDDRKYLLKR-------------------HNNYRNIHAGGVY-----------KWA-PPSNLRQFTWDDTLEKMATRSVFRCSG--------D-----R-DEFECRKTPEDP--VIGQNYGAVVNPR----------DDDPP--PVAELTKDWL-DTQKA--AEDAEDITIFELL-LSYQPGPWSFAIRMMWATSVKMGCGYVACS---R-----Y-NARI----KGF----IKHVGLACNYAP-GEEER------RPVYERG----------------------------------
>Glycera_dib_contig_52247_plus1_AnnPol
---------------------------IRS------EIRM----LALL-I--------LGCLLAPL---------------------------------TVEGNWCEDMEASQNWFICKDNKQPWCIHPSLQ-CDG--TPKCQD--G----SDEQNCEDKGAGKK-----------------PPEATHRSSSTMCEG----------------------------CTSFERKILDK-------------------HNALRR-------------------LE-PASNMNELQWSAAAAQQAAAWAAQCKY--------P-----K-LGEFPHGMMEPD---YGQNVARSSYPN----------LS-ED--DIVDLVQLFY-DEKSD--YDYDSNSCT--------PGAKCGHYTAMTQAYEREMGCAYTTCN---R-----N-G--------VE------FYNLVCDYRPWPNWKV-WNLAIEQPFRKG----------------------------------
>Danaus_ple_G6DTR9_HexLep
---------------------------M-------------------------------------------------------------------------------------------------------------------------------------------------------------------------------------------------EARLSSEDKTRIIER-------------------LNRRRSETAVGLS-----------KLP-PAGDMLKLRWVEELAREAERWANQCRPPNSP---EE-----Q-D--LCRDLYSIT---VGQCVASVVGEA--------------PGLRPETMVDMWF-MQNKY--YRGNVTSYLPS----EDGANSYDDFAQMIWSRTYMVGCGRSRFM---T-----D-WRGR----LRT------VERLVCNFAPRGPAIY------RPLWSPS----------------------------------
>DMPC15197540_Xibalb_tul_Cru_BTVG
-------------------------------------------------V------------------------------------G---------AQPAARPDTTK---------------------ASIFYIPRLTSPACAA-------QPHYSEQARRSQRT-----------------------------------------------------VAMPDAYVEAIRKDCLNA-------------------HNNYR-----------------------TLHGVSPLQWSEELANSAQSWAETLAE--------K----------GFLQYSEQP--GCGENVCKVKLAD---------N---EL--SGDMIVSEWY-HEIRK--YN-------------------------------------------------------------------------------------------------------------------------------------
>Tribolium_cas_D6WAD1_Hex_Col
---------------------------IAS------QTSICPPSIQLL-TEYPKPRPPVSKMLLNS------------------------------SKQPAEPQFAV--------------------------LP------CA--------PAYQPSRKREEARALQNLRKRLQAVRVLQANKPEPI---EAASCANN-NLSQEDLDN--------RAYLLQKILTNRPVSMVLDVSDLTTAWKDSDFITDCLCWHNVYRQRH----------------GSP-------ALSMSSELCYLAQTWANHLAHTNR--FYYR-----N-D-----------K-DIGQNLFCRPSNV----------LVNDV--TGQEVATYWY-RAVRQ--YDFRKEPDI------LHANVNAGHFTQLVWASSRYFGIGKARSR---S-----G------------------KIVVVAHYAPAGNISG--------AYLEN---------------------------------V
