# Supplementary material for: Venom profile of the European carpenter bee Xylocopa violacea: Evolutionary and applied considerations on its toxin components
Source: Toxicon X. 2022 Mar 10;14:100117. doi: 10.1016/j.toxcx.2022.100117 (PMC8927852; doi:10.1016/j.toxcx.2022.100117)
Supplement: Multimedia component 9 [file mmc9.zip › toxcx_00100117_SupplementaryFile_8_Secapin_mmc9.fasta]

>Xylocopa_R662287.p3
MKNSFGGVSRLTTVFFIVLIVQFLVFSELTPVSA---SV-------------KPAE-------------------PR-CILCNFPRRKCPDDQVL-IRGRCRIIIRS--VX
>Xylocopa_NODE_7308_length_1890_cov_1778.948774_g3807_i1.p1
MKNSFGGVSRLTTVFFIVLIVQFLVFSELTPVSA---SV-------------KPAE-------------------PR-CILCNFPRRKCPDDQVL-IRGRCRIIIRS--VX
>tr|I3XMY6|I3XMY6_APICA Secapin OS=Apis mellifera carnica OX=88217 PE=2 SV=1
MKNY---------SKNATHLITVLLFS-FVVILLIIPSKC--EAVSNDM---QPLE------ARSADL------VPEPRYIIDVP-PRCPPGSKF-IKNRCRVIVP-----
>sp|P02852|SECP_APIME Secapin OS=Apis mellifera OX=7460 PE=1 SV=2
MKNY---------SKNATHLITVLLFS-FVVILLIIPSKC--EAVSNDM---QPLE------ARSADL------VPEPRYIIDVP-PRCPPGSKF-IKNRCRVIVP-----
>sp|Q7YWA8|SECP_VESVN Secapin OS=Vespa velutina nigrithorax OX=202809 PE=2 SV=1
MKNY---------SKNATHLITVLLFS-FVVILLIIPSKC--EAVSNDM---QPLE------ARSADL------IPEPRYIIDVP-PRCPPGSKF-IKNRCRVIVP-----
>tr|A0A7M6W5F4|A0A7M6W5F4_APIME Uncharacterized protein OS=Apis mellifera OX=7460 GN=406145 PE=3 SV=1
MKNY---------SKNATHLITVLLFS-FVVILLIIPSKC--EAVSNDR---QSLE------ARSADL------VPEPRYIIDVP-PRCPPGSKF-IKNRCRVIVP-----
>sp|Q7YWA7|SECP_VESMG Secapin OS=Vespa magnifica OX=202807 PE=2 SV=1
MKNY---------SKNATYLITVLLFS-FVAMLLIIPSKC--EAVSNDM---QPLE------ARSADL------VPEPRYIIDVP-PRCPPGSKF-IKNRCRVIVP-----
>sp|C0HLU0|SECP1_APIME Secapin-1 OS=Apis mellifera OX=7460 PE=1 SV=1
-------------------------------------------------------------------------------YIINVP-PRCPPGSKF-VKNKCRVIVP-----
>sp|Q7YWA6|SECP_POLHE Secapin OS=Polistes hebraeus OX=202806 PE=2 SV=1
MKNY---------SKNATHLITVLLFS-FVVILLIIPSKC--EAVSNNM---QPLE------ARSADL------VQEPRYIINVP-PRCPPGSKF-IKNRCRVIVP-----
>tr|A0A2A3EMG1|A0A2A3EMG1_APICC Secapin OS=Apis cerana cerana OX=94128 GN=APICC_09192 PE=3 SV=1
MKNY---------SKNATYLITVLLFS-FVTMLLIIPSKC--EAVSNDM---QPLE------ARTADL------VQQPRYIIDVP-PRCPPGSKF-VHKRCRKMESFDECF
>sp|I1VC85|SECP2_APIME Secapin-2 OS=Apis mellifera OX=7460 PE=1 SV=1
MKNY---------SKNATYLITVLLFS-FVTMLLIIPSKC--EAVSNDM---QPLE------ARTADL------VQQPRYIIDVP-PRCPPGSKF-VHKRCRVIVP-----
>sp|Q7YWA9|SECP_VESMC Secapin OS=Vespula maculifrons OX=7453 PE=2 SV=1
MKNY---------SKNATYLITVLLFS-FVTMLLIIPSKC--EAVSNDM---QPLE------ARTADL------VQQPRYIIDVP-PRCPPGSKF-VHKRCRVIVP-----
>sp|Q7YWB0|SECP_APICC Secapin OS=Apis cerana cerana OX=94128 PE=2 SV=1
MKNY---------SKNATYLITVLLFS-FVAMLLIIPSKC--EAVSNDM---QPLE------ARTADL------VQQPRYIIDVP-PRCPPGSKF-VHKRCRVIVP-----
>sp|A0A6M6RE84|SECP_TETBN Secapin OS=Tetramorium bicarinatum OX=219812 PE=1 SV=1
MEKN-----R-TNIFSVYLMITFLLISIFITMVM---SDG------------------------------------E-ATIINAP-NRCPPGHVV-VKGRCRIAG------
>tr|A0A6M6RA65|A0A6M6RA65_TETBN U17-MYRTX-Tb1c OS=Tetramorium bicarinatum OX=219812 PE=2 SV=1
MEKN-----R-TNIFSVYLMITFLLISIFITMVM---SDG------------------------------------E-ATIIDVP-IQCPPGKVK-VGNRCRIVF------
>tr|F6K6F2|F6K6F2_NASVI Navisecapin-2 OS=Nasonia vitripennis OX=7425 PE=2 SV=1
MRR-------------VWLVLLLLLAVVLEAARA---ESG--Q---------EPKKRFIPF-AKGEDK------VQE-GSIINVP-TRCPPNMLK-VGNRCRTVY------
>tr|J7EQV6|J7EQV6_APIME Secapin-2 OS=Apis mellifera OX=7460 PE=2 SV=1
MKL----------WWIVSVAVSFLFSCAIHVVAL--PSRTVAEAASSDVSSDEFEKKFVPFNAKNNNTNNNTKNLRQ-GAFINVP-VNCPPDKVK-VGNRCRAFF------
>tr|K7NBL5|K7NBL5_HARSA Secapin-2 OS=Harpegnathos saltator OX=610380 PE=2 SV=1
MKL----------SLAITYAIALLFFL-LMSNAH---SN-----VS------QEKERFMRFDEKRKIE------LER-SSIIHVP-LNCPPNKVK-VGDRCRSIF------
>tr|K7NBR8|K7NBR8_CAMFO Secapin-2 OS=Camponotus floridanus OX=104421 PE=2 SV=1
MKL----------LLAVAFVIALFFLS-LSSAYN---SN-----KS------QKEKIFLPFKDK----------IEQ-GSIINTP-PVCPRGQVK-VGSGCRTLF------
>tr|D5J6X9|D5J6X9_PELMU Secapin-like protein OS=Pelinobius muticus OX=753628 PE=2 SV=1
M-------------FSLKFVLLVTILC-FAAVATV--SD-----------------------AQRYGGGNRCRNIQ-----CGVP--RCPPGSRI-MTNRAVSCCPF--CS
>tr|K7NBX7|K7NBX7_AEDAE Secapin-3 OS=Aedes aegypti OX=7159 PE=2 SV=1
MKI--------TVVKTFVFLFVILVMNIFQKVKA---SL---EA--------KDSE-----NEKQTLI-----NSSR-RQIFVDP-VVCPSGQKPDHLGRCRPVWSM----
>tr|K7NBL4|K7NBL4_AEDAE Secapin-2b OS=Aedes aegypti OX=7159 PE=2 SV=1
MKI--------TVVKTFVFLFLILVMNLFHNVNA---SS---EA--------NDSE-----NEKPTLI-----NSSR-RQIFVAP-VVCPSGQKPDHRGRCRPVWSM----
>tr|K7NBW7|K7NBW7_AEDAE Secapin-2c OS=Aedes aegypti OX=7159 PE=2 SV=1
MKI--------TVVKTFVFLFLILVMNLFHNVKA---SS---EA--------NDSE-----NEKPTLI-----NSSR-RQIFVAP-VVCPSGQKPDHRGRCRPVWSM----
>tr|K7NC05|K7NC05_AEDAE Secapin-2a OS=Aedes aegypti OX=7159 PE=2 SV=1
MKI--------TVVKTFVFLFLILVMNLFHNVKA---SS---EA--------NDSE-----NEKPTLM-----NSSR-RQIFVAP-VVCPSGQKPDHRGRCRPVWSM----
