# Supplementary material for: Venom profile of the European carpenter bee Xylocopa violacea: Evolutionary and applied considerations on its toxin components
Source: Toxicon X. 2022 Mar 10;14:100117. doi: 10.1016/j.toxcx.2022.100117 (PMC8927852; doi:10.1016/j.toxcx.2022.100117)
Supplement: Multimedia component 10 [file mmc10.zip › toxcx_00100117_SupplementaryFile_9_Novel1_mmc10.fas]

>Xylocopa_R662262.p2 GENE.R662262~~R662262.p2  ORF type:complete len:95 (+),score=19.57,DX|PF01666.17|0.039,Nodulin_late|PF07127.11|1.7e+02,Nodulin_late|PF07127.11|1.2 R662262:205-489(+)
MNRLFLILLFVYVVAATRCIVKDDKDEPEIHVIRLGDRSGESDESDVVALQFPDSRRKRETRDFCKKDGDCGREQICVPYIGCIKGHRKNVTNVX
>Xylocopa_NODE_17211_length_617_cov_73805.658363_g13121_i0.p1 GENE.NODE_17211_length_617_cov_73805.658363_g13121_i0~~NODE_17211_length_617_cov_73805.658363_g13121_i0.p1  ORF type:3prime_partial len:84 (+),score=17.31,DX|PF01666.17|0.035,Nodulin_late|PF07127.11|1.3...
MNRLFLILLFVYVVAATRCIVKDDKDEPEIHVIRLGDRSGESDESDVVALQFPDSRRKRETRDFCKKDGDCGREQICVPYIGC------------
