# Supplementary material for: Venom profile of the European carpenter bee Xylocopa violacea: Evolutionary and applied considerations on its toxin components
Source: Toxicon X. 2022 Mar 10;14:100117. doi: 10.1016/j.toxcx.2022.100117 (PMC8927852; doi:10.1016/j.toxcx.2022.100117)
Supplement: Multimedia component 11 [file mmc11.zip › toxcx_00100117_SupplementaryFile_10_Novel2_mmc11.fas]

>Novel2_former7_3_Xylocopa_TRINITY_DN7443_c0_g3_i1.p4 TRINITY_DN7443_c0_g3~~TRINITY_DN7443_c0_g3_i1.p4  ORF type:3prime_partial len:54 (+),score=-1.28,BLACT_WH|PF17778.1|0.062 TRINITY_DN7443_c0_g3_i1:882-1040(+)
MDSKIISHQYCANIIIRNIKCVHKHINEHIDASLYKLAEAGVLSLLKKLPMIL
