# Supplementary material for: Venom profile of the European carpenter bee Xylocopa violacea: Evolutionary and applied considerations on its toxin components
Source: Toxicon X. 2022 Mar 10;14:100117. doi: 10.1016/j.toxcx.2022.100117 (PMC8927852; doi:10.1016/j.toxcx.2022.100117)
Supplement: Multimedia component 12 [file mmc12.zip › toxcx_00100117_SupplementaryFile_11_Novel3_mmc12.fas]

>Xylocopa_NODE_12433_length_1006_cov_20793.932702_g1692_i3.p4 GENE.NODE_12433_length_1006_cov_20793.932702_g1692_i3~~NODE_12433_length_1006_cov_20793.932702_g1692_i3.p4  ORF type:complete len:54 (+),score=3.86,Bee_toxin|PF17454.2|0.14 NODE_12433_length_1006_cov_20...
MTQLLRFCLLLLTVIFASGFIMPAETYTCKCGGPPPKHPFFAAICKMKCNKGKX
>Xylocopa_NODE_4379_length_2698_cov_14990.661838_g3275_i0.p6_NoMelittin
MTQLLRFCLLLLTVIFASGFIMPAETYTCKCGGPPPKHPFFAAICKMKCNKGKX
>Xylocopa_NODE_7033_length_1954_cov_10481.730384_g159_i1.p3
MTQLLRFCLLLLTVILASGFIMPAETYTCKCGGPPPKHPFFAAICKMKCNKGKX
