# Supplementary material for: Venom profile of the European carpenter bee Xylocopa violacea: Evolutionary and applied considerations on its toxin components
Source: Toxicon X. 2022 Mar 10;14:100117. doi: 10.1016/j.toxcx.2022.100117 (PMC8927852; doi:10.1016/j.toxcx.2022.100117)
Supplement: Multimedia component 13 [file mmc13.zip]

Archive with 1 entries (1 files):
- toxcx_00100117_SupplementaryFile_12_Novel4_mmc13.fas
