# Supplementary material for: Venom profile of the European carpenter bee Xylocopa violacea: Evolutionary and applied considerations on its toxin components
Source: Toxicon X. 2022 Mar 10;14:100117. doi: 10.1016/j.toxcx.2022.100117 (PMC8927852; doi:10.1016/j.toxcx.2022.100117)
Supplement: Multimedia component 13 [file mmc13.zip › toxcx_00100117_SupplementaryFile_12_Novel4_mmc13.fas]

>Novel4_former10_5_Xylocopa_NODE_26737_length_354_cov_2.464883_g22473_i0.p1 GENE.NODE_26737_length_354_cov_2.464883_g22473_i0~~NODE_26737_length_354_cov_2.464883_g22473_i0.p1  ORF type:internal len:119 (-),score=-4.52,GDE_N|PF12439.8|0.024 NODE_26737_length_354_cov_2.464883_g22473_...
LRSLNSFSFYIKRYCTISSYCILRVFIKIVSYHISSISFHVKQSNIQINTFNSKLPSSILNNNHNQCYELLCSLQYQMESWNNEYEYNIEISKNKRRNVNRREDLSLIGKLKKYLISI
