# Supplementary material for: Venom profile of the European carpenter bee Xylocopa violacea: Evolutionary and applied considerations on its toxin components
Source: Toxicon X. 2022 Mar 10;14:100117. doi: 10.1016/j.toxcx.2022.100117 (PMC8927852; doi:10.1016/j.toxcx.2022.100117)
Supplement: Multimedia component 14 [file mmc14.zip › toxcx_00100117_SupplementaryFile_13_Novel5_mmc14.fas]

>Novel_5_Xylocopa_TRINITY_DN2824_c0_g1_i3.p3 TRINITY_DN2824_c0_g1~~TRINITY_DN2824_c0_g1_i3.p3  ORF type:complete len:72 (-),score=2.83,Bee_toxin|PF17454.2|0.00019 TRINITY_DN2824_c0_g1_i3:850-1065(-)
MLNAPRIRCRMHTQNMHQTAKTLLLLLSIFLMSGYFLTFVMADPSKCGTFYKRRCRFPVVAAMCPRVCNGKX
