# Supplementary material for: Venom profile of the European carpenter bee Xylocopa violacea: Evolutionary and applied considerations on its toxin components
Source: Toxicon X. 2022 Mar 10;14:100117. doi: 10.1016/j.toxcx.2022.100117 (PMC8927852; doi:10.1016/j.toxcx.2022.100117)
Supplement: Multimedia component 15 [file mmc15.zip › toxcx_00100117_SupplementaryFile_14_Novel6_mmc15.fas]

>Xylocopa_TRINITY_DN49_c0_g1_i9.p7
MFSDSKHQKIRRLVWVGLAIWVAVEIYILTDVPEIPRKKKRSX
>Xylocopa_TRINITY_DN49_c0_g1_i1.p7
MFSDSKHQKIRRLVWVGLAIWVAVEIYILTDVPEIPRKKKRSX
>Xylocopa_R662790.p8
MFSDSKHQKIRRLVWVGLAIWVAVEIYILTDVPEIPRKKKRSX
