# Supplementary material for: Venom profile of the European carpenter bee Xylocopa violacea: Evolutionary and applied considerations on its toxin components
Source: Toxicon X. 2022 Mar 10;14:100117. doi: 10.1016/j.toxcx.2022.100117 (PMC8927852; doi:10.1016/j.toxcx.2022.100117)
Supplement: Multimedia component 17 [file mmc17.zip › toxcx_00100117_SupplementaryFile_16_Novel8_mmc17.fas]

>Novel8_former1_Xylocopa_TRINITY_DN10104_c0_g1_i1.p1 TRINITY_DN10104_c0_g1~~TRINITY_DN10104_c0_g1_i1.p1  ORF type:internal len:166 (+),score=29.25 TRINITY_DN10104_c0_g1_i1:3-497(+)
SRSSTEDVGAKSPLSSSRSSLYEKYSFPVAKPSDRPASVLDRYNRATSREKSREPDGVSRYGSNTYPGSGLPRTYGNESRIEKKERADHPPVSYRGLRPNSERSSREPSPEVSVGKSNSFRVYSRAPSYGRSSATSSASESSSPEAGVLSLLKKLPMILKHLHGK
